# Supplementary material for: Equatorial Spitting Cobra (Naja sumatrana) from Malaysia (Negeri Sembilan and Penang), Southern Thailand, and Sumatra: Comparative Venom Proteomics, Immunoreactivity and Cross-Neutralization by Antivenom
Source: Toxins (Basel). 2022 Jul 29;14(8):522. doi: 10.3390/toxins14080522 (PMC9414237; doi:10.3390/toxins14080522)
Supplement: Supplementary file 1 [file toxins-14-00522-s001.zip]

Archive with 1 entries (1 files):
- toxins-1825069-supplementary.xlsx
