# Supplementary material for: Equatorial Spitting Cobra (Naja sumatrana) from Malaysia (Negeri Sembilan and Penang), Southern Thailand, and Sumatra: Comparative Venom Proteomics, Immunoreactivity and Cross-Neutralization by Antivenom
Source: Toxins (Basel). 2022 Jul 29;14(8):522. doi: 10.3390/toxins14080522 (PMC9414237; doi:10.3390/toxins14080522)
Supplement: Supplementary file 1 [file toxins-14-00522-s001.zip › toxins-1825069-supplementary.xlsx]

## Sheet: Ns-NS
Mass spectrometric data and peptide sequences of protein identified from the Malaysian (Negeri Sembilan) Naja sumatrana venom fractions using nano-ESI-LCMS/MS
Protein Fraction	Group	Subgroup	Spectra	Distinct Peptide	Distinct Summed MS/MS Search Score	% AA Coverage	Mean peptide Spectral Intensity	Protein MW (Da)	Protein Pi	NCBI/ in house database accession	Species	Protein Name	Z	Score	Fwd Rev Score	Spectrum intensity	Sequence	RT (min)	Peak Width (sec)	Average Chi Squared	m/z Measured (Da)	MH+ Mass Shift (Da)	MH+ Error (ppm)	Peptide pI	% Protein in each fraction	% purity	% venom protein
1	1	1.1	2	2	39.15	41.9	3814250	7413	9.81	Q9PTT0	Naja naja	Cobrotoxin homolog	3	23.15	23.15	7570000	(-)LECHNQQSSQTPTTTGCSGGETNCYK(K)	4.37	0	-1.87	982.398	-0.0288	-9.8	5.4	1	0.031324	0.031324
													4	16	16	58500	(-)LECHNQQSSQTPTTTGCSGGETNCYKK(R)	5.85	0.13	0.86	769.077	-0.0171	-5.5	6.75
							3814250																		1		0.031324
2	1	1.1	9	4	75.09	74.4	3.54834e+06	10468	8.16	O42257	Naja sputatrix	Long neurotoxin 7	2	23.11	23.11	6890000	(R)CFITPDVTSTDCPNGHVCYTK(T)	6.5	10.93	0.98	1236.53	-0.0013	-0.5	5.21	0.794783	0.065156	0.0517849
													3	20.76	20.76	43700	(R)CFITPDVTSTDCPNGHVCYTK(T)	10.05	0.7	0.94	824.69	-0.0068	-2.7	5.21
													3	19.6	19.6	10600000	(R)RVELGCAATCPTVKPGVDIQCCSTDNCNPFPTRP(-)	6.9	11.18	0.93	1293.26	0.0117	3	6.12
													2	18.57	18.57	227000	(K)TWCDGFCSSR(G)	5.77	0.13	0.96	638.248	0	0	5.5
													3	14.81	14.81	9390	(R)CFITPDVTSTDCPNGHVCYTK(T)	11.93	0	0.88	824.689	-0.0089	-3.6	5.21
													3	13.81	13.81	4760000	(K)TWCDGFCSSRGR(R)	5.77	0.13	0.99	496.875	-0.0005	-0.4	9.26
													3	13.77	13.77	345000	(R)CFITPDVTSTDCPNGHVCYTK(T)	6.3	5.66	0.96	824.687	-0.0173	-7	5.21
													3	13.35	13.35	1900000	(R)CFITPDVTSTDCPNGHVCYTK(T)	8.85	127.63	0.87	824.685	-0.0227	-9.2	5.21
													5	13.13	13.13	7160000	(R)RVELGCAATCPTVKPGVDIQCCSTDNCNPFPTRP(-)	6.9	11.18	0.93	776.359	0.0122	3.1	6.12
2	2	2.1	4	2	38.44	41.9	916200	7413.9	9.4	Q9PSN6	Naja sputatrix	Neurotoxin 3	2	20.21	20.21	78800	(-)LECHDQQSSQTPTTTGCSGGETNCYK(K)	4.73	5.4	0.91	1473.6	-0.001	-0.3	4.65	0.205217	0.065156	0.0133711
													3	19.93	19.93	1460000	(-)LECHDQQSSQTPTTTGCSGGETNCYK(K)	4.73	5.4	0.99	982.736	-0.0003	-0.1	4.65
													3	18.23	18.23	216000	(-)LECHDQQSSQTPTTTGCSGGETNCYKK(R)	4.45	0	0.99	1025.44	0.0035	1.1	5.45
													4	13.6	13.6	1910000	(-)LECHDQQSSQTPTTTGCSGGETNCYKK(R)	4.45	0	0.97	769.328	0.0033	1.1	5.45
							4.46454e+06																		1		0.065156
3	1	1.1	3	2	39.64	61.1	8.65667e+06	10468	8.16	O42257	Naja sputatrix	Long neurotoxin 7	2	20.33	20.33	4970000	(R)CFITPDVTSTDCPNGHVCYTK(T)	6.7	5.65	0.97	1236.54	0.0011	0.4	5.21	0.920955	0.008484	0.00781338
													3	19.31	19.31	10300000	(R)RVELGCAATCPTVKPGVDIQCCSTDNCNPFPTRP(-)	7.1	11.18	0.93	1293.26	-0.0021	-0.5	6.12
													5	13.32	13.32	10700000	(R)RVELGCAATCPTVKPGVDIQCCSTDNCNPFPTRP(-)	7.12	11.18	0.85	776.358	0.0062	1.6	6.12
3	2	2.1	2	2	32.77	41.9	743000	7413.9	9.4	Q9PSN6	Naja sputatrix	Neurotoxin 3	3	19.85	19.85	613000	(-)LECHDQQSSQTPTTTGCSGGETNCYK(K)	4.78	5.4	0.98	982.736	0.0003	0.1	4.65	0.0790454	0.008484	0.000670621
													4	12.92	12.92	873000	(-)LECHDQQSSQTPTTTGCSGGETNCYKK(R)	4.48	3.37	0.99	769.328	0.0029	1	5.45
							9.39967e+06																		1		0.008484
4	1	1.1	5	3	59.7	61.1	6548000	10468	8.16	O42257	Naja sputatrix	Long neurotoxin 7	3	26.51	23.01	12100000	(R)VELGCAATCPTVKPGVDIQCCSTDNCNPFPTRP(-)	7.57	5.66	0.83	1241.22	-0.0009	-0.2	4.56	1	0.036222	0.036222
													4	18.97	7.84	11800000	(R)VELGCAATCPTVKPGVDIQCCSTDNCNPFPTRP(-)	7.57	5.66	0.84	931.17	0.0046	1.2	4.56
													4	16.79	16.79	2910000	(R)RVELGCAATCPTVKPGVDIQCCSTDNCNPFPTRP(-)	7.23	0.13	0.93	970.195	0.0023	0.6	6.12
													3	16.4	9.01	4000000	(R)CFITPDVTSTDCPNGHVCYTK(T)	6.58	0.13	0.96	824.695	0.0064	2.6	5.21
													3	14.46	14.46	1930000	(R)RVELGCAATCPTVKPGVDIQCCSTDNCNPFPTRP(-)	7.32	11.18	0.88	1293.26	-0.0033	-0.9	6.12
							6548000																		1		0.036222
5	1	1.1	6	3	36.75	50.6	1.33663e+07	16983.9	6.05	CL3683.Contig1_NsM	Naja sumatrana	Acidic phospholipase A2 C	2	14.44	14.44	1210000	(R)SWWDFADYGCYCGR(G)	23.13	21	0.96	921.856	0.0042	2.3	4.21	0.471514	0.036458	0.0171905
													2	9.88	9.17	38700000	(R)LAAICFAGAPYNDNNYNIDLK(A)	21.25	27	1	1179.07	0.0002	0.1	4.21
													3	8.98	8.98	189000	(K)TYSYECSQGTLTCKGGNNACAAAVCDCDR(L)	15.03	8	0.8	1097.1	-0.031	-9.4	4.55
													3	8.94	8.94	189000	(K)TYSYECSQGTLTCKGGNNACAAAVCDCDR(L)	15.03	8	0.8	1097.1	-0.0258	-7.8	4.55
													2	8.91	10.37	38700000	(R)LAAICFAGAPYNDNNYNIDLK(A)	21.25	27	1	1179.07	0.006	2.6	4.21
													2	7.16	7.43	1210000	(R)SWWDFADYGCYCGR(G)	23.13	21	0.96	921.852	-0.0022	-1.2	4.21
5	1	1.2	7	4	35.14	50.6	1.35411e+07	17044.9	6.82	Q92084	Naja sputatrix	Neutral phospholipase A2 muscarinic inhibitor	2	12.83	12.83	5670000	(R)SWWHFADYGCYCGR(G)	20.55	29	0.99	932.87	-0.0002	-0.1	6.46	0.477681	0.036458	0.0174153
													2	12.39	12.39	5670000	(R)SWWHFADYGCYCGR(G)	20.55	29	0.99	932.871	0.0036	1.9	6.46
													2	9.88	9.17	38700000	(R)LAAICFAGAPYNDNNYNIDLK(A)	21.25	27	1	1179.07	0.0002	0.1	4.21
													3	8.98	8.98	189000	(K)TYSYECSQGTLTCKGGNNACAAAVCDCDR(L)	15.03	8	0.8	1097.1	-0.031	-9.4	4.55
													3	8.94	8.94	189000	(K)TYSYECSQGTLTCKGGNNACAAAVCDCDR(L)	15.03	8	0.8	1097.1	-0.0258	-7.8	4.55
													2	8.91	10.37	38700000	(R)LAAICFAGAPYNDNNYNIDLK(A)	21.25	27	1	1179.07	0.006	2.6	4.21
													2	8.74	8.74	5670000	(R)SWWHFADYGCYCGR(G)	20.55	29	0.99	932.871	0.0027	1.4	6.46
5	1	1.3	6	3	29.12	43.8	702000	16804.6	6.25	Q91133	Naja atra	Acidic phospholipase A2 2	2	14.44	14.44	1210000	(R)SWWDFADYGCYCGR(G)	23.13	21	0.96	921.856	0.0042	2.3	4.21	0.0247639	0.036458	0.000902844
													3	8.98	8.98	189000	(K)TYSYECSQGTLTCKGGNNACAAAVCDCDR(L)	15.03	8	0.8	1097.1	-0.031	-9.4	4.55
													3	8.94	8.94	189000	(K)TYSYECSQGTLTCKGGNNACAAAVCDCDR(L)	15.03	8	0.8	1097.1	-0.0258	-7.8	4.55
													2	7.16	7.43	1210000	(R)SWWDFADYGCYCGR(G)	23.13	21	0.96	921.852	-0.0022	-1.2	4.21
													2	5.7	5.7	707000	(R)LAAICFAGAPYNNNNYNIDLK(A)	21.05	4	0.91	1178.57	0.002	0.8	5.83
													2	5.22	5.8	707000	(R)LAAICFAGAPYNNNNYNIDLK(A)	21.05	4	0.91	1178.57	0.002	0.8	5.83
5	2	2.1	3	2	30.89	60	630000	10468	8.16	O42257	Naja sputatrix	Long neurotoxin 7	3	18.26	14.39	1330000	(R)CFITPDVTSTDCPNGHVCYTK(T)	16.87	14	0.96	824.695	0.0067	2.7	5.21	0.022224	0.036458	0.000810244
													3	12.63	12.63	280000	(R)VELGCAATCPTVKPGVDIQCCSTDNCNPFPTRP(-)	19	13	0.87	1241.23	0.0108	2.9	4.56
													3	7.17	8.16	280000	(R)VELGCAATCPTVKPGVDIQCCSTDNCNPFPTRP(-)	19	13	0.87	1241.22	-0.0135	-3.6	4.56
5	3	3.1	2	2	21.78	21	108200	10436.2	10.63	Q802B3	Naja sputatrix	Weak neurotoxin 8	3	15.58	13.93	73400	(R)GCAATCPGTKPR(D)	1.12	5	0.97	1275.59	0.0108	8.5	11	0.00381689	0.036458	0.000139156
													3	6.2	0.61	143000	(R)RPFSLR(Y)	12.55	61	1	259.158	0.0033	4.3	12
							2.83477e+07																		1		0.036458
6	1	1.1	14	5	70.48	42.5	7.39896e+06	16983.9	6.05	CL3683.Contig1_NsM	Naja sumatrana	Acidic phospholipase A2 C	2	18.83	16.1	24800000	(R)SWWDFADYGCYCGR(G)	23.02	29	0.99	921.856	0.0054	2.9	4.21	0.187728	0.238082	0.0446946
													2	17.93	14.93	24800000	(R)SWWDFADYGCYCGR(G)	23.02	29	0.99	921.856	0.0054	2.9	4.21
													3	16.88	11.85	189000	(K)ISKCWPYFK(T)	17.63	32	0.95	410.212	0.0042	3.4	9.7
													2	11.89	4.87	1260000	(K)NMIQCTVPNR(S)	13.97	39	0.98	616.8	0.0049	4	9.75
													3	10.99	7.98	189000	(K)ISKCWPYFK(T)	17.63	32	0.95	410.214	0.008	6.5	9.7
													2	10.81	10.81	18200	(K)GGNNACAAAVCDCDR(L)	10.65	1	0.94	805.805	-0.0076	-4.7	4.21
													2	10.78	10.78	24800000	(R)SWWDFADYGCYCGR(G)	23.02	29	0.99	921.858	0.0082	4.4	4.21
													2	10.53	6.57	2400000	(R)SWWDFADYGCYCGR(G)	23.23	9	0.99	921.854	0.0002	0.1	4.21
													2	9.69	9.69	61900	(K)GGNNACAAAVCDCDR(L)	1.27	6	0.94	805.811	0.0036	2.2	4.21
													2	9.03	9.03	24800000	(R)SWWDFADYGCYCGR(G)	23.02	29	0.99	921.848	-0.0115	-6.2	4.21
													3	8.41	8.41	169000	(K)TYSYECSQGTLTCKGGNNACAAAVCDCDR(L)	14.97	2	0.81	1097.1	-0.032	-9.7	4.55
													2	7.61	7.61	18200	(K)GGNNACAAAVCDCDR(L)	10.65	1	0.94	805.805	-0.0076	-4.7	4.21
													2	5.76	5.76	61900	(K)GGNNACAAAVCDCDR(L)	1.27	6	0.94	805.807	-0.0043	-2.7	4.21
													2	5.05	5.05	18200	(K)GGNNACAAAVCDCDR(L)	10.65	1	0.94	805.805	-0.0076	-4.7	4.21
6	1	1.2	12	4	55.67	36.3	8683300	16952.8	5.55	Q9I900	Naja sputatrix	Acidic phospholipase A2 D	2	18.83	16.1	24800000	(R)SWWDFADYGCYCGR(G)	23.02	29	0.99	921.856	0.0054	2.9	4.21	0.220314	0.238082	0.0524529
													2	17.93	14.93	24800000	(R)SWWDFADYGCYCGR(G)	23.02	29	0.99	921.856	0.0054	2.9	4.21
													3	12.94	12.94	165000	(K)TYSYECSQGTLTCKGGNDACAAAVCDCDR(L)	15.03	2	0.85	1097.43	-0.0014	-0.4	4.23
													2	11.89	4.87	1260000	(K)NMIQCTVPNR(S)	13.97	39	0.98	616.8	0.0049	4	9.75
													2	10.78	10.78	24800000	(R)SWWDFADYGCYCGR(G)	23.02	29	0.99	921.858	0.0082	4.4	4.21
													2	10.53	6.57	2400000	(R)SWWDFADYGCYCGR(G)	23.23	9	0.99	921.854	0.0002	0.1	4.21
													2	9.03	9.03	24800000	(R)SWWDFADYGCYCGR(G)	23.02	29	0.99	921.848	-0.0115	-6.2	4.21
													2	8.35	8.35	220000	(K)GGNDACAAAVCDCDR(L)	10.72	46	0.94	806.298	-0.0059	-3.6	3.93
													2	8.1	8.1	316000	(K)GGNDACAAAVCDCDR(L)	10.87	70	0.95	806.305	0.0079	4.9	3.93
													2	5.78	5.78	72600	(K)GGNDACAAAVCDCDR(L)	10.35	27	0.88	806.298	-0.0059	-3.6	3.93
													2	5.37	5.37	250000	(K)GGNDACAAAVCDCDR(L)	10.77	53	0.94	806.298	-0.0059	-3.6	3.93
													2	5	5	316000	(K)GGNDACAAAVCDCDR(L)	10.87	70	0.95	806.305	0.0079	4.9	3.93
6	1	1.3	10	4	51.06	36.3	3760740	17044.9	6.82	Q92084	Naja sputatrix	Neutral phospholipase A2 muscarinic inhibitor	2	19.95	19.95	12000000	(R)SWWHFADYGCYCGR(G)	20.5	34	1	932.871	0.0037	2	6.46	0.0954182	0.238082	0.0227174
													2	15.77	15.77	12000000	(R)SWWHFADYGCYCGR(G)	20.5	34	1	932.871	0.0033	1.7	6.46
													2	15.74	15.74	12000000	(R)SWWHFADYGCYCGR(G)	20.5	34	1	932.862	-0.0145	-7.8	6.46
													2	11.89	4.87	1260000	(K)NMIQCTVPNR(S)	13.97	39	0.98	616.8	0.0049	4	9.75
													2	10.81	10.81	18200	(K)GGNNACAAAVCDCDR(L)	10.65	1	0.94	805.805	-0.0076	-4.7	4.21
													2	9.69	9.69	61900	(K)GGNNACAAAVCDCDR(L)	1.27	6	0.94	805.811	0.0036	2.2	4.21
													3	8.41	8.41	169000	(K)TYSYECSQGTLTCKGGNNACAAAVCDCDR(L)	14.97	2	0.81	1097.1	-0.032	-9.7	4.55
													2	7.61	7.61	18200	(K)GGNNACAAAVCDCDR(L)	10.65	1	0.94	805.805	-0.0076	-4.7	4.21
													2	5.76	5.76	61900	(K)GGNNACAAAVCDCDR(L)	1.27	6	0.94	805.807	-0.0043	-2.7	4.21
													2	5.05	5.05	18200	(K)GGNNACAAAVCDCDR(L)	10.65	1	0.94	805.805	-0.0076	-4.7	4.21
6	1	1.4	13	4	50.73	43.8	1.1396e+07	16804.6	6.25	Q91133	Naja atra	Acidic phospholipase A2 2	2	18.83	16.1	24800000	(R)SWWDFADYGCYCGR(G)	23.02	29	0.99	921.856	0.0054	2.9	4.21	0.28914	0.238082	0.0688391
													2	17.93	14.93	24800000	(R)SWWDFADYGCYCGR(G)	23.02	29	0.99	921.856	0.0054	2.9	4.21
													2	12.68	12.49	23100000	(R)LAAICFAGAPYNNNNYNIDLK(A)	21.03	9	0.98	1178.57	0.002	0.9	5.83
													2	11.83	8.68	23100000	(R)LAAICFAGAPYNNNNYNIDLK(A)	21.03	9	0.98	1178.57	0.0001	0.1	5.83
													2	10.81	10.81	18200	(K)GGNNACAAAVCDCDR(L)	10.65	1	0.94	805.805	-0.0076	-4.7	4.21
													2	10.78	10.78	24800000	(R)SWWDFADYGCYCGR(G)	23.02	29	0.99	921.858	0.0082	4.4	4.21
													2	10.53	6.57	2400000	(R)SWWDFADYGCYCGR(G)	23.23	9	0.99	921.854	0.0002	0.1	4.21
													2	9.69	9.69	61900	(K)GGNNACAAAVCDCDR(L)	1.27	6	0.94	805.811	0.0036	2.2	4.21
													2	9.03	9.03	24800000	(R)SWWDFADYGCYCGR(G)	23.02	29	0.99	921.848	-0.0115	-6.2	4.21
													3	8.41	8.41	169000	(K)TYSYECSQGTLTCKGGNNACAAAVCDCDR(L)	14.97	2	0.81	1097.1	-0.032	-9.7	4.55
													2	7.61	7.61	18200	(K)GGNNACAAAVCDCDR(L)	10.65	1	0.94	805.805	-0.0076	-4.7	4.21
													2	5.76	5.76	61900	(K)GGNNACAAAVCDCDR(L)	1.27	6	0.94	805.807	-0.0043	-2.7	4.21
													2	5.05	5.05	18200	(K)GGNNACAAAVCDCDR(L)	10.65	1	0.94	805.805	-0.0076	-4.7	4.21
6	2	2.1	5	3	38.19	8.8	164200	62496.6	9.71	CL4067.Contig1_NsM	Naja sumatrana	Plasminogen activator	2	14.1	14.1	104000	(R)GTWSTTESGAECVNWK(T)	16.82	17	0.99	906.894	-0.0046	-2.5	4.53	0.00416611	0.238082	0.000991877
													2	13.49	13.49	280000	(R)AVCYQDIGDTYR(G)	15.82	20	0.97	730.825	-0.0054	-3.7	4.21
													2	11.13	11.13	280000	(R)AVCYQDIGDTYR(G)	15.82	20	0.97	730.829	0.0026	1.8	4.21
													2	10.6	12.49	78500	(K)ALYSPNLFICFCPPGFSGK(F)	25.85	21	0.93	1088.02	-0.0052	-2.4	8.63
													2	5.65	6.48	78500	(K)ALYSPNLFICFCPPGFSGK(F)	25.85	21	0.93	1088.02	-0.0022	-1	8.63
6	3	3.1	4	3	31.99	33.3	1394750	9612.5	10.2	Q9W6W9	Naja atra	Cytotoxin 4N	2	15.3	15.18	2770000	(K)MFMVSNLTVPVKR(G)	19.97	20	1	761.42	0.0046	3	11	0.0353879	0.238082	0.00842521
													2	12.75	13.89	2770000	(K)MFMVSNLTVPVKR(G)	19.97	20	1	761.418	-0.0001	-0.1	11
													2	12.22	10.09	19500	(K)YVCCNTDR(C)	1.17	11	0.97	544.22	0.0041	3.8	5.83
													2	7.6	7.6	19500	(K)YVCCNTDR(C)	1.17	11	0.97	544.221	0.006	5.5	5.83
6	4	4.1	3	2	23.36	36.6	209333	7125.3	9.7	P01454	Naja annulifera	Cytotoxin 9	2	12.22	10.09	19500	(K)YVCCNTDR(C)	1.17	11	0.97	1087.43	0.0041	3.8	5.83	0.00531124	0.238082	0.00126451
													2	11.14	8.62	589000	(R)GCIDVCPKDSALVK(Y)	15.5	21	1	1561.77	0.0033	2.1	5.96
													2	7.6	7.6	19500	(K)YVCCNTDR(C)	1.17	11	0.97	544.221	0.006	5.5	5.83
6	5	5.1	2	1	14.16	36.6	276000	10468	8.16	O42257	Naja sputatrix	Long neurotoxin 7	3	14.16	16.23	276000	(R)VELGCAATCPTVKPGVDIQCCSTDNCNPFPTRP(-)	19.02	13	0.86	1241.22	-0.0223	-6	4.56	0.00700272	0.238082	0.00166722
													3	10.61	11.27	276000	(R)VELGCAATCPTVKPGVDIQCCSTDNCNPFPTRP(-)	19.02	13	0.86	1241.22	-0.0223	-6	4.56
6	6	6.1	2	1	13.55	18.7	6130000	8008.3	10.2	P25679	Naja kaouthia	Weak toxin CM-9a	2	13.55	13.55	6130000	(-)LTCLNCPEMFCGK(F)	17.68	13	0.96	815.351	0.0063	3.9	6	0.155532	0.238082	0.0370293
													2	10.5	10.5	6130000	(-)LTCLNCPEMFCGK(F)	17.68	13	0.96	815.349	0.0011	0.7	6
							3.94132e+07																		1		0.238082
7	1	1.1	7	5	85	61.6	5.13186e+06	7206.5	10.24	P60310	Naja sputatrix	Cytotoxin 5b	2	19.84	14.35	17200000	(-)LKCNKLVPLFYK(T)	6.4	22.24	0.99	761.945	0.0005	0.3	10	0.414053	0.231705	0.0959383
													3	18.73	18.73	323000	(K)NLCYKMFMVSNLTVPVKR(G)	8.47	48.36	0.94	734.053	0.0017	0.8	10.29
													2	16.5	16.5	2320000	(K)YVCCNTDR(C)	2.73	18.02	0.97	544.219	0.001	0.9	5.83
													3	16.44	8.01	1390000	(K)CNKLVPLFYK(T)	6.9	0.13	0.96	427.906	0.0008	0.6	9.7
													2	15.2	15.2	1090000	(K)CNKLVPLFYK(T)	6.88	5.66	0.97	641.354	-0.0023	-1.8	9.7
													2	13.49	5.16	2200000	(K)LVPLFYK(T)	9.22	126.78	0.99	440.271	0.0001	0.1	8.59
													2	12.94	6.88	11400000	(K)LVPLFYK(T)	12.67	201.55	0.99	440.271	0.0011	1.2	8.59
7	2	2.1	3	3	54.38	28	2.12567e+06	16952.8	5.55	Q9I900	Naja sputatrix	Acidic phospholipase A2 D	2	20.08	12.42	2080000	(K)TYSYECSQGTLTCK(G)	5.37	5.66	0.99	849.362	0.0024	1.4	5.66	0.171505	0.231705	0.0397386
													2	18.88	18.88	347000	(K)GGNDACAAAVCDCDR(L)	4.87	10.25	0.99	806.303	0.0035	2.2	3.93
													2	15.42	12.17	3950000	(R)GGSGTPVDDLDR(C)	5.4	5.66	0.99	594.779	0.0014	1.2	3.93
7	2	2.2	3	3	52.87	32.1	2.50667e+06	17127	5.55	P00596	Naja kaouthia	Acidic phospholipase A2 1	2	20.08	12.42	2080000	(K)TYSYECSQGTLTCK(G)	5.37	5.66	0.99	849.362	0.0024	1.4	5.66	0.202245	0.231705	0.0468612
													2	17.37	17.37	1490000	(R)LAAICFAGAPYNNNNYNIDLK(A)	8.78	0.13	0.99	1178.57	-0.0017	-0.7	5.83
													2	15.42	12.17	3950000	(R)GGSGTPVDDLDR(C)	5.4	5.66	0.99	594.779	0.0014	1.2	3.93
7	3	3.1	2	2	33.56	36.6	2630000	7125.3	9.7	P01454	Naja annulifera	Cytotoxin 9	2	17.06	17.06	2940000	(R)GCIDVCPKDSALVK(Y)	5.7	5.66	0.99	781.392	0.0048	3.1	5.96	0.212196	0.231705	0.0491669
													2	16.5	16.5	2320000	(K)YVCCNTDR(C)	2.73	18.02	0.97	544.219	0.001	0.9	5.83
							1.23942e+07																		1		0.231705
8	1	1.1	7	3	43.28	46.9	871229	9567.5	10.06	Q9PST4	Naja sputatrix	Cytotoxin 2a	3	19.63	13.95	1050000	(K)SSLLVKYVCCNTDRCN(-)	16.75	23	0.94	663.639	0.0048	2.4	8.31	0.192396	0.2656	0.0511003
													3	15.51	13.56	553000	(K)MYMVATPKVPVK(R)	17.2	39	0.97	455.257	0.0074	5.4	9.7
													3	13.43	10.52	553000	(K)MYMVATPKVPVK(R)	17.2	39	0.97	455.257	0.0074	5.4	9.7
													2	12.81	14.22	29600	(K)SSLLVKYVCCNTDRCN(-)	16.65	3	0.96	994.947	-0.012	-6.1	8.31
													3	12.42	11	1050000	(K)SSLLVKYVCCNTDRCN(-)	16.75	23	0.94	663.639	0.0048	2.4	8.31
													3	10.44	10.44	553000	(K)MYMVATPKVPVK(R)	17.2	39	0.97	455.257	0.0074	5.4	9.7
													3	8.14	6.75	2310000	(K)CNKLVPLFYK(T)	17.85	4	0.96	427.905	-0.0025	-1.9	9.7
8	1	1.2	5	3	36.73	46.9	1109920	9551.5	10.12	P60302	Naja sputatrix	Cytotoxin 3	3	19.63	13.95	1050000	(K)SSLLVKYVCCNTDRCN(-)	16.75	23	0.94	663.639	0.0048	2.4	8.31	0.245107	0.2656	0.0651003
													2	12.81	14.22	29600	(K)SSLLVKYVCCNTDRCN(-)	16.65	3	0.96	994.947	-0.012	-6.1	8.31
													3	12.42	11	1050000	(K)SSLLVKYVCCNTDRCN(-)	16.75	23	0.94	663.639	0.0048	2.4	8.31
													3	8.96	6.31	1110000	(K)MFMVATPKVPVK(R)	17.85	9	0.96	449.925	0.0066	4.9	10
													3	8.14	6.75	2310000	(K)CNKLVPLFYK(T)	17.85	4	0.96	427.905	-0.0025	-1.9	9.7
8	2	2.1	4	3	35.9	21.9	475425	27486.3	6.09	Q5YF89	Naja sputatrix	Venom nerve growth factor 2	4	15.18	15.18	757000	(R)EDHPVHNLGEHSVCDSVSAWVTK(T)	17.28	16	0.99	2603.19	0.0124	4.8	5.22	0.104989	0.2656	0.0278852
													4	13.32	7.96	757000	(R)EDHPVHNLGEHSVCDSVSAWVTK(T)	17.28	16	0.99	2603.19	0.0124	4.8	5.22
													2	10.48	10.48	364000	(R)GIDSSHWNSYCTETDTFIK(A)	17.77	9	0.99	2260.98	0.0015	0.7	4.54
													2	10.24	10.24	23700	(R)IDTACVCVITK(K)	15.92	18	0.97	1279.64	-0.0022	-1.8	5.84
8	3	3.1	5	3	33.13	43.8	152892	16952.8	5.55	Q9I900	Naja sputatrix	Acidic phospholipase A2 D	3	11.72	11.72	3730	(K)TYSYECSQGTLTCKGGNDACAAAVCDCDR(L)	14.97	0	0.62	1097.43	-0.0243	-7.4	4.23	0.0337635	0.2656	0.0089676
													2	10.81	7.89	501000	(R)LAAICFAGAPYNDNNYNIDLK(A)	21.52	23	0.97	1179.07	0.0022	0.9	4.21
													2	10.6	10.6	128000	(R)SWWDFADYGCYCGR(G)	23.18	20	0.98	921.86	0.0122	6.6	4.21
													2	8.39	8.39	128000	(R)SWWDFADYGCYCGR(G)	23.18	20	0.98	921.855	0.0031	1.7	4.21
													3	8.34	8.34	3730	(K)TYSYECSQGTLTCKGGNDACAAAVCDCDR(L)	14.97	0	0.62	1097.44	0.028	8.5	4.23
8	3	3.2	2	2	19.08	23.9	296150	17044.9	6.82	Q92084	Naja sputatrix	Neutral phospholipase A2 muscarinic inhibitor	2	10.81	7.89	501000	(R)LAAICFAGAPYNDNNYNIDLK(A)	21.52	23	0.97	1179.07	0.0022	0.9	4.21	0.0653996	0.2656	0.0173701
													2	8.27	8.27	91300	(R)SWWHFADYGCYCGR(G)	20.82	27	0.89	932.869	-0.0021	-1.1	6.46
8	3	3.3	3	2	17.3	23.9	133000	7127	5.55	P00596	Naja kaouthia	Acidic phospholipase A2 1	2	10.6	10.6	128000	(R)SWWDFADYGCYCGR(G)	23.18	20	0.98	921.86	0.0122	6.6	4.21	0.0293707	0.2656	0.00780087
													2	8.39	8.39	128000	(R)SWWDFADYGCYCGR(G)	23.18	20	0.98	921.855	0.0031	1.7	4.21
													2	6.7	6.7	143000	(R)LAAICFAGAPYNNNNYNIDLK(A)	21.38	11	0.95	1178.56	-0.0176	-7.5	5.83
8	4	4.1	2	1	18.93	18.7	1410000	8008.3	10.2	P25679	Naja kaouthia	Weak toxin CM-9a	2	18.93	18.93	1410000	(-)LTCLNCPEMFCGK(F)	17.5	13	0.94	815.35	0.0037	2.3	6	0.311374	0.2656	0.082701
													2	13.63	13.63	1410000	(-)LTCLNCPEMFCGK(F)	17.5	13	0.94	815.35	0.0037	2.3	6
8	5	5.1	2	1	9.72	36.6	79700	10468	8.16	O42257	Naja sputatrix	Long neurotoxin 7	3	9.72	9.72	79700	(R)VELGCAATCPTVKPGVDIQCCSTDNCNPFPTRP(-)	18.73	4	0.55	1241.22	-0.0099	-2.6	4.56	0.0176004	0.2656	0.00467466
													3	6.21	6.21	79700	(R)VELGCAATCPTVKPGVDIQCCSTDNCNPFPTRP(-)	18.73	4	0.55	1241.22	-0.0099	-2.6	4.56
							4.52832e+06																		1		0.2656
9	1	1.1	6	4	81.37	37.6	3106500	17044.9	6.82	Q92084	Naja sputatrix	Neutral phospholipase A2 muscarinic inhibitor	2	24.08	16.34	6750000	(K)TYSYECSQGTLTCK(G)	5.82	5.66	0.99	849.362	0.0026	1.5	5.66	0.392434	0.00064	0.000251158
													2	20.33	20.33	225000	(R)CCQIHDNCYNEAEK(I)	4.58	5.4	0.94	920.857	0.0016	0.9	4.65
													2	20.32	20.32	1320000	(K)GGNNACAAAVCDCDR(L)	4.65	5.4	0.97	805.809	-0.0001	-0.1	4.21
													2	16.64	11.75	8520000	(R)GGSGTPVDDLDR(C)	5.92	5.66	0.95	594.78	0.0034	2.9	3.93
													3	15.97	15.97	1460000	(R)CCQIHDNCYNEAEK(I)	4.6	5.4	0.96	614.24	0.001	0.6	4.65
													3	14.65	14.65	364000	(K)GGNNACAAAVCDCDR(L)	4.65	5.4	0.99	537.542	0.0013	0.8	4.21
9	1	1.2	5	4	78.21	37.6	3431600	16937.7	6.05	Q92086	Naja sputatrix	Acidic phospholipase A2 C	2	24.08	16.34	6750000	(K)TYSYECSQGTLTCK(G)	5.82	5.66	0.99	849.362	0.0026	1.5	5.66	0.433503	0.00064	0.000277442
													2	20.32	20.32	1320000	(K)GGNNACAAAVCDCDR(L)	4.65	5.4	0.97	805.809	-0.0001	-0.1	4.21
													2	17.17	17.17	204000	(R)SWWDFADYGCYCGR(G)	9.77	5.66	0.99	921.854	0.0012	0.7	4.21
													2	16.64	11.75	8520000	(R)GGSGTPVDDLDR(C)	5.92	5.66	0.95	594.78	0.0034	2.9	3.93
													3	14.65	14.65	364000	(K)GGNNACAAAVCDCDR(L)	4.65	5.4	0.99	537.542	0.0013	0.8	4.21
9	2	2.1	7	5	71.42	60	1377875	7266.7	10.3	P07525	Naja atra	Cytotoxin 5	2	19.87	19.87	22000	(K)SSLLVKYVCCNTDRCN(-)	7.18	0.13	0.96	994.954	0.0014	0.7	8.31	0.174063	0.00064	0.0001114
													2	17.04	17.04	3890000	(K)YVCCNTDR(C)	2.33	21.38	0.97	544.219	0.001	0.9	5.83
													2	12.32	2.52	1440000	(K)LIPLAYK(T)	7.33	5.66	1	409.264	0.0017	2.1	8.59
													2	11.75	3.28	2160000	(K)RGCIDVCPK(S)	4.78	5.53	0.98	552.769	0.0015	1.3	8.75
													2	11.42	6.72	774000	(K)LVPLFYK(T)	23.18	13.62	0.98	440.27	-0.0005	-0.6	8.59
													4	11.34	4.57	2140000	(-)LKCNKLVPLFYK(T)	7.55	0.13	1	381.476	0.0008	0.5	10
													2	10.87	10.87	115000	(K)LVPLFYK(T)	1.63	2.8	0.98	440.271	0.0001	0.1	8.59
													2	10.38	10.38	482000	(K)LVPLFYK(T)	3.82	33.38	0.99	440.271	0.0001	0.1	8.59
							7915975																		1		0.00064
10	1	1.1	2	1	23.37	61.2	372000	7514	10.12	AAC61316	Naja sputatrix	Cytotoxin 2a	3	8.99	6.29	372000	(K)SSLLVKYVCCNTDRCN(-)	16.67	10	0.9	663.64	0.0065	3.3	8.31	0.209672	0.046869	0.00982712
													3	8.3	6.88	372000	(K)SSLLVKYVCCNTDRCN(-)	16.67	10	0.9	663.64	0.0055	2.8	8.31
													3	7.28	5.89	1100000	(K)CNKLVPLFYK(T)	18.12	6	0.81	427.906	0.0006	0.5	9.7
													2	7.1	7.5	29800	(K)MYMVAMPKVPVK(R)	18.18	4	0.93	697.371	-0.0054	-3.9	9.7
10	1	1.2	2	2	15.58	43.3	736000	7219.6	10.2	P01440	Naja naja	Cytotoxin 2	3	8.3	6.88	372000	(K)SSLVLKYVCCNTDRCN(-)	16.67	10	0.9	663.64	0.0055	2.8	8.31	0.414835	0.046869	0.0194429
													3	7.28	5.89	1100000	(K)CNKLVPLFYK(T)	18.12	6	0.81	427.906	0.0006	0.5	9.7
10	2	2.1	2	1	18.24	18.7	651000	8008.3	10.2	P25679	Naja kaouthia	Weak toxin CM-9a	2	18.24	15.89	651000	(-)LTCLNCPEMFCGK(F)	17.53	23	0.94	815.35	0.0042	2.6	6	0.366926	0.046869	0.0171975
													2	15.15	15.15	651000	(-)LTCLNCPEMFCGK(F)	17.53	23	0.94	815.35	0.0042	2.6	6
10	3	3.1	2	1	16.01	19.1	15200	16937.7	6.05	Q92086	Naja sputatrix	Acidic phospholipase A2 C	2	11.19	11.19	15200	(R)SWWDFADYGCYCGR(G)	23.22	6	0.93	921.855	0.0022	1.2	4.21	0.00856724	0.046869	0.000401538
													2	6.04	6.04	15200	(R)SWWDFADYGCYCGR(G)	23.22	6	0.93	921.859	0.0115	6.3	4.21
							1774200																		1		0.046869
11	1	1.1	3	2	21.45	22.5	57520	27851.8	9.13	Q7T1K6	Naja atra	Cysteine-rich venom protein natrin-1	3	8.91	5.99	3960	(R)VLEGIQCGESIYMSSNAR(T)	18.53	0	0.97	671.981	-0.0099	-4.9	4.53	1	0.003932	0.003932
													3	8.47	8.47	84300	(K)LGPPCGDCPSACDNGLCTNPCTIYNK(L)	17.38	2	0.94	981.074	0.0038	1.3	4.21
													3	7.49	7.49	84300	(K)LGPPCGDCPSACDNGLCTNPCTIYNK(L)	17.38	2	0.94	981.068	-0.0136	-4.6	4.21
							57520																		1		0.003932
12	1	1.1	9	7	64.88	16.5	2.32044e+06	68230.5	5.19	D3TTC1	Naja sumatrana	Zinc metalloproteinase-disintegrin-like kaouthiagin-like	2	16.61	16.61	557000	(R)VAKDDCDLPELCTGQSAECPTDSLQR(N)	17.18	16	0.96	1483.15	-0.0039	-1.3	3.96	0.564803	0.013254	0.0074859
													2	15.51	15.51	1290000	(R)NDNAQLLTGIDFNGNTVGR(A)	20.3	26	1	1010	0.0029	1.5	4.21
													2	13.25	10.48	14000000	(K)GCFDLNMR(G)	16.78	25	0.98	506.724	0.0063	6.2	5.84
													2	13.04	13.04	557000	(R)VAKDDCDLPELCTGQSAECPTDSLQR(N)	17.18	16	0.96	1483.15	-0.0039	-1.3	3.96
													2	12.48	14.92	1290000	(R)NDNAQLLTGIDFNGNTVGR(A)	20.3	26	1	1010	0.0029	1.5	4.21
													3	7.14	4.49	214000	(K)FEVKPAASVTLK(S)	16.32	19	0.96	430.589	0.0065	5	8.59
													3	7.11	8.44	108000	(R)MEDGTKIPCAAK(D)	12.05	27	1	440.876	-0.0164	-12.4	5.82
													3	6.98	5.05	108000	(R)MEDGTKIPCAAK(D)	12.05	27	1	440.876	-0.0164	-12.4	5.82
													2	5.26	3.32	2760000	(K)NTMSCLIPPNPDGIMAEPGTK(C)	20.83	37	0.98	1122.03	0.002	0.9	4.37
12	2	2.1	6	4	33.57	9.6	721850	98435.5	8.86	CL1181.Contig1_NnSL	Naja naja	Venom phosphodiesterase	2	13.69	13.45	1770000	(K)FGPVSGQVIK(S)	16.27	20	1	516.3	0.0039	3.8	8.75	0.1757	0.013254	0.00232873
													2	10.71	10.1	1770000	(K)FGPVSGQVIK(S)	16.27	20	1	516.298	0.0006	0.5	8.75
													2	8.88	10.4	183000	(K)EQSPPLYCLFGPVPSPDVSGCK(C)	23.62	27	0.98	1217.57	-0.0014	-0.6	4.37
													3	5.65	5.65	367000	(K)DQCASSSASQCPEGFDQSPLILFSMDGFR(A)	27.02	21	0.98	1079.8	0.0049	1.5	3.84
													2	5.53	5.53	183000	(K)EQSPPLYCLFGPVPSPDVSGCK(C)	23.62	27	0.98	1217.57	-0.0014	-0.6	4.37
													2	5.35	4.92	58100	(K)YISAYSQDILMPLWNSYTISK(S)	26.18	21	0.99	1247.12	-0.0008	-0.3	5.83
12	2	2.2	5	4	29.8	9.6	834020	98463.6	8.86	CL2341.Contig1_NsM	Naja sumatrana	Venom phosphodiesterase	2	13.69	13.45	1770000	(K)FGPVSGQVIK(S)	16.27	20	1	516.3	0.0039	3.8	8.75	0.203003	0.013254	0.0026906
													2	10.71	10.1	1770000	(K)FGPVSGQVIK(S)	16.27	20	1	516.298	0.0006	0.5	8.75
													3	5.65	5.65	367000	(K)DQCASSSASQCPEGFDQSPLILFSMDGFR(A)	27.02	21	0.98	1079.8	0.0049	1.5	3.84
													2	5.35	4.92	58100	(K)YISAYSQDILMPLWNSYTISK(S)	26.18	21	0.99	1247.12	-0.0008	-0.3	5.83
													2	5.11	5.11	205000	(K)EQSLPLYCLFGPVPSPDVSGCK(C)	25.1	23	0.98	1225.59	0	0	4.37
12	2	2.3	2	2	21.23	4.5	232100	98264	7.16	CL1403.Contig1_BcSL	Bungarus caeruleus	Venom phosphodiesterase	2	15.58	8.65	97200	(K)FGPVSGQIIK(S)	17.2	20	0.98	523.306	0.0007	0.6	8.75	0.0564938	0.013254	0.000748769
													3	5.65	5.65	367000	(K)DQCASSSASQCPEGFDQSPLILFSMDGFR(A)	21	1079.8	0.98	3237.39	0.0049	1.5	3.84
							4.10841e+06																		1		0.013254
13	1	1.1	5	4	40.87	13	271782	69885.9	5.98	Q9PVK7	Naja kaouthia	Zinc metalloproteinase-disintegrin-like cobrin	2	17.47	17.47	412000	(K)DDCDLPELCTGQSAECPTDVFQR(N)	19.97	17	1	1357.06	-0.0039	-1.5	3.66	0.337959	0.022273	0.00752737
													2	15.39	15.39	412000	(K)DDCDLPELCTGQSAECPTDVFQR(N)	19.97	17	1	1357.06	-0.0039	-1.5	3.66
													2	8.47	8.22	77800	(R)NSMICNCSISPR(D)	14.72	37	0.97	719.814	-0.0036	-2.5	9.75
													2	8.46	12.48	3110	(K)YIEFYMVVDNIMYR(H)	27.37	0	0.66	928.445	0.0067	3.6	4.37
													3	6.47	6.47	454000	(R)NDNAQLLTGIDFNGTPVGLAYIGSICNPK(T)	25.78	17	0.99	1021.51	-0.0239	-7.8	4.21
13	2	2.1	3	3	30.46	2.2	51033.3	186055	5.99	Q91132	Naja kaouthia	Cobra venom factor	2	16.96	2.85	93000	(K)ISYIITK(N)	15.78	24	0.99	419.26	0.0037	4.4	8.59	0.0634597	0.022273	0.00141344
													2	8.09	8.09	38300	(R)VDMNPAGGMLVTPTIEIPAK(E)	22.48	25	0.93	1027.53	-0.0052	-2.5	4.37
													3	5.41	5.58	21800	(R)KYVLPSFEVR(L)	18.88	17	0.9	413.238	0.0048	3.9	8.59
13	2	2.2	3	3	27.67	2	66900	185878	5.98	Unigene370_NsM	Naja sumatrana	Cobra venom factor	2	16.96	2.85	93000	(K)ISYIITK(N)	15.78	24	0.99	419.26	0.0037	4.4	8.59	0.0831898	0.022273	0.00185289
													3	5.41	5.58	21800	(R)KYVLPSFEVR(L)	18.88	17	0.9	413.238	0.0048	3.9	8.59
													3	5.3	4.62	85900	(K)LNLNTPLNAQSLPITVR(T)	22.18	15	0.99	622.028	0.0028	1.5	9.75
13	2	2.3	5	3	25.04	3	274820	175755	6.35	CL4560.Contig1_NsM2	Naja sumatrana	Cobra venom factor	2	11.54	12.77	206000	(K)LILNTPLNAQSLPITVR(T)	23.23	17	0.98	932.057	-0.0004	-0.2	9.75	0.341737	0.022273	0.00761151
													3	10.8	12.39	554000	(K)LILNTPLNAQSLPITVR(T)	23.23	17	0.98	621.71	0.0096	5.1	9.75
													3	9.64	7.24	554000	(K)LILNTPLNAQSLPITVR(T)	23.23	17	0.98	621.709	0.0069	3.7	9.75
													2	8.09	8.09	38300	(R)VDMNPAGGMLVTPTIEIPAK(E)	22.48	25	0.93	1027.53	-0.0052	-2.5	4.37
													3	5.41	5.58	21800	(R)KYVLPSFEVR(L)	18.88	17	0.9	413.238	0.0048	3.9	8.59
13	2	2.5	2	2	12.73	1.6	32650	180132	6.32	CL1625.Contig1_NnSL	Naja naja	Cobra venom factor	3	7.32	6.71	43500	(K)LFLNTPSNAQSLPITVR(T)	21.5	17	0.98	624.355	0.0115	6.1	9.75	0.0406001	0.022273	0.000904286
													3	5.41	5.58	21800	(R)KYVLPSFEVR(L)	18.88	17	0.9	413.238	0.0048	3.9	8.59
13	3	3.1	2	2	15.8	19.1	46600	59041.3	9.02	CL4047.Contig1_NsM	Naja sumatrana	L-amino acid oxidase	2	9.18	12.33	20000	(R)SPLEECFQQNDYEEFLEIAR(N)	23.87	17	0.98	1259.05	-0.026	-10.3	3.83	0.0579468	0.022273	0.00129065
													3	6.62	6.75	73200	(K)YTMGSITSFTPYQFQDYFESAAAPVGR(I)	26.1	19	0.95	1012.14	0.002	0.6	4.37
13	10	10.1	2	1	8.25	1.4	60400	98435.5	8.86	CL2341.Contig1_NsM	Naja sumatrana	Venom phosphodiesterase	2	8.25	8.25	60400	(K)DFYTFDSEAIVK(K)	20.38	21	1	717.845	0.0034	2.4	4.03	0.0751071	0.022273	0.00167286
													2	5.59	6.82	60400	(K)DFYTFDSEAIVK(K)	20.38	21	1	717.845	0.0034	2.4	4.03
							804185																		1		0.022273

## Sheet: Ns-PG
Mass spectrometric data and peptide sequences of protein identified from the Malaysian (Penang) Naja sumatrana venom fractions using nano-ESI-LCMS/MS
Protein Fraction	Group	Subgroup	Spectra	Distinct Peptide	Distinct Summed MS/MS Search Score	% AA Coverage	Mean peptide Spectral Intensity	Protein MW (Da)	Protein Pi	NCBI/ in house database accession	Species	Protein Name	Z	Score	Fwd Rev Score	Spectrum intensity	Sequence	RT (min)	Peak Width (sec)	Averageine Chi Squared	m/z Measured (Da)	MH+ Mass Shift (Da)	MH+ Error (ppm)	Peptide pI	% Protein in each fraction	% purity	% venom protein
1	1	1.1	5	3	53.01	61.2	1732496	7413.9	9.4	Q9PSN6	Naja sputatrix	Neurotoxin 3	3	17.26	17.26	3900000	(-)LECHDQQSSQTPTTTGCSGGETNCYKK(R)	3.88	10.81	0.94	1025.44	0.0119	3.9	5.45	0.331526	0.009428	0.00312562
													2	20.88	20.88	1920000	(-)LECHDQQSSQTPTTTGCSGGETNCYK(K)	4.27	21.62	0.93	1473.6	0.004	1.4	4.65
													2	14.87	14.87	2460000	(K)NGIEINCCTTDR(C)	6.05	0	0.97	726.815	0.0027	1.9	4.37
													3	13.27	13.27	373000	(-)LECHDQQSSQTPTTTGCSGGETNCYK(K)	6.27	109	0.92	982.737	0.003	1	4.65
													3	10.8	10.8	9480	(-)LECHDQQSSQTPTTTGCSGGETNCYK(K)	6.62	0	0.86	982.737	0.003	1	4.65
1	1	1.2	3	3	50.22	61.2	2.31933e+06	7413	9.81	Q9PTT0	Naja naja	Cobrotoxin homolog	4	14.55	7.93	4430000	(-)LECHNQQSSQTPTTTGCSGGETNCYKK(R)	3.8	0	-1.72	769.079	-0.0111	-3.6	6.75	0.443821	0.009428	0.00418435
													3	20.8	20.8	68000	(-)LECHNQQSSQTPTTTGCSGGETNCYK(K)	6.05	0	0.88	982.402	-0.0192	-6.5	5.4
													2	14.87	14.87	2460000	(R)NGIEINCCTTDR(C)	6.05	0	0.97	726.815	0.0027	1.9	4.37
1	3	3.1	5	2	38.02	14.4	1174000	9802	9.52	O57326	Naja sputatrix	Alpha-neurotoxin NTX-3	3	15.22	9.62	1970000	(K)KGIEINCCTTDR(C)	4.73	11.19	0.99	489.562	-0.0003	-0.2	6.07	0.224653	0.009428	0.00211803
													2	18.12	18.12	880000	(K)KGIEINCCTTDR(C)	4.73	11.19	0.99	733.84	0.0001	0.1	6.07
													2	19.9	13.58	1270000	(K)GIEINCCTTDR(C)	6.65	97.41	1	669.792	-0.0005	-0.4	4.37
													3	13.41	13.41	250000	(K)KGIEINCCTTDR(C)	6.42	85.08	0.99	489.562	0.0003	0.2	6.07
													2	14.08	14.08	1500000	(K)GIEINCCTTDR(C)	7.2	91.24	1	669.792	-0.0003	-0.3	4.37
							5.22583e+06																		1		0.009428
2	1	1.1	7	2	42.35	34.4	679787	10468	8.16	O42257	Naja sputatrix	Long neurotoxin 7	3	13.37	13.37	128000	(K)TWCDGFCSSR(G)	5.52	31.66	0.98	425.83	-0.0118	-9.2	5.5	0.625406	0.031022	0.0194013
													3	17.14	17.14	406000	(R)CFITPDVTSTDCPNGHVCYTK(T)	7.27	5.53	0.93	824.684	-0.026	-10.5	5.21
													2	23.93	23.93	3770000	(R)CFITPDVTSTDCPNGHVCYTK(T)	5.9	10.81	0.99	1236.53	-0.0041	-1.7	5.21
													3	17.77	17.77	406000	(R)CFITPDVTSTDCPNGHVCYTK(T)	7.27	5.53	0.93	824.684	-0.026	-10.5	5.21
													3	16.56	10.99	27100	(R)CFITPDVTSTDCPNGHVCYTK(T)	9.48	0	0.89	824.692	-0.002	-0.8	5.21
													2	18.42	18.42	13000	(K)TWCDGFCSSR(G)	10.7	0.13	0.92	638.248	0.0004	0.3	5.5
													3	13.01	13.01	8410	(R)CFITPDVTSTDCPNGHVCYTK(T)	11.47	0	0.93	824.692	-0.002	-0.8	5.21
2	1	1.2	3	2	30.39	29.5	58033.3	8391.3	9.4	P25669	Naja naja	Long neurotoxin 2	2	11.97	11.97	33100	(K)DCPNGHVCYTKTWCDGFCSSR(G)	5.28	0	0.76	1303.99	-0.0471	-18.1	6.74	0.0533908	0.031022	0.00165629
													3	13.37	13.37	128000	(K)TWCDGFCSSR(G)	5.52	31.66	0.98	425.83	-0.0118	-9.2	5.5
													2	18.42	18.42	13000	(K)TWCDGFCSSR(G)	10.7	0.13	0.92	638.248	0.0004	0.3	5.5
2	2	2.1	3	2	37.36	19.7	181533	8403.4	9.3	P25671	Naja naja	Long neurotoxin 3	3	14.62	7.44	282000	(K)RVDLGCAATCPTVK(T)	5.1	0	0.95	516.595	0.0039	2.5	8.75	0.167011	0.031022	0.00518102
													2	14.75	14.75	51600	(K)RVDLGCAATCPTVK(T)	5.1	0	0.99	774.388	0.0023	1.5	8.75
													2	22.61	10.45	211000	(R)VDLGCAATCPTVK(T)	5.32	5.4	0.99	696.328	-0.0164	-11.8	5.81
2	3	3.1	3	2	36.2	41.9	167600	7413.9	9.4	Q9PSN6	Naja sputatrix	Neurotoxin 3	3	16.52	16.52	37300	(-)LECHDQQSSQTPTTTGCSGGETNCYKK(R)	4.25	2.68	0.95	1025.43	-0.0037	-1.2	5.45	0.154192	0.031022	0.00478336
													3	19.68	19.68	432000	(-)LECHDQQSSQTPTTTGCSGGETNCYK(K)	4.52	5.15	0.95	982.737	0.0045	1.5	4.65
													2	17.5	17.5	33500	(-)LECHDQQSSQTPTTTGCSGGETNCYK(K)	4.5	0	0.99	1473.6	-0.0048	-1.6	4.65
							1.08695e+06																		1		0.031022
3	1	1.1	2	2	33.98	44.6	2240000	7754.8	9.23	P82463	Naja kaouthia	Muscarinic toxin-like protein 2	2	17.61	17.61	170000	(R)DVIECCSTDK(C)	4.43	11.06	0.93	613.756	0.0014	1.1	4.03	0.563664	0.020206	0.0113894
													3	16.37	11.59	4310000	(K)SIFGVTTEDCPDGQNLCFK(R)	7.98	10.82	0.96	729.997	0.0085	3.9	4.03
3	2	2.1	2	2	29.13	17.4	1734000	10447	9.34	Q9W727	Bungarus multicinctus	Muscarinic toxin-like protein	2	10.89	7.11	208000	(K)RGCTFTCPELRPTGK(Y)	5.43	10.94	0.98	890.437	0.004	2.3	10.84	0.436336	0.020206	0.00881661
													2	18.24	18.24	3260000	(R)GCTFTCPELRPTGK(Y)	5.63	5.4	0.99	812.386	0.0038	2.3	8.75
							3974000																		1		0.020206
4	1	1.1	6	5	99.9	52	797117	17044.9	6.82	Q92084	Naja sputatrix	Neutral phospholipase A2 muscarinic inhibitor	3	16.89	16.89	89200	(R)CCQIHDNCYNEAEK(I)	4.33	9.17	0.86	614.241	0.0031	1.7	4.65	0.164929	0.096712	0.0159506
													2	19.86	19.86	77500	(K)GGNNACAAAVCDCDR(L)	4.38	2.1	0.98	805.808	-0.0015	-0.9	4.21
													2	23.98	16.15	556000	(K)TYSYECSQGTLTCK(G)	4.75	5.53	0.99	849.365	0.0072	4.2	5.66
													2	16.75	16.75	1200000	(R)GGSGTPVDDLDR(C)	4.78	5.53	0.97	594.779	0.0008	0.7	3.93
													3	21.73	9.73	1770000	(R)LAAICFAGAPYNDNNYNIDLK(A)	7.98	21.89	0.99	786.381	0.0063	2.7	4.21
													2	22.42	17.18	1090000	(R)LAAICFAGAPYNDNNYNIDLK(A)	7.98	22.02	0.97	1179.07	0.0059	2.5	4.21
4	2	2.1	8	5	92.62	28.6	1522225	27486.3	6.09	Q5YF89	Naja sputatrix	Venom nerve growth factor 2	3	13.78	13.78	215000	(R)IDTACVCVITKK(T)	5.13	5.67	0.98	469.915	-0.0042	-3	8.59	0.314959	0.096712	0.0304603
													2	19.25	19.25	4120000	(R)IDTACVCVITK(K)	5.75	16.52	0.86	640.325	0.0045	3.5	5.84
													3	20.16	20.16	144000	(R)EDHPVHNLGEHSVCDSVSAWVTK(T)	6	0	0.99	868.404	0.0034	1.3	5.22
													4	12.21	12.21	166000	(R)EDHPVHNLGEHSVCDSVSAWVTK(T)	6	10.84	0.96	651.557	0.0098	3.8	5.22
													2	15.96	11.46	1400000	(K)GNTVTVMENVNLDNK(V)	6.6	21.94	1	824.405	0.0023	1.4	4.37
													2	18.75	18.75	25800	(R)EDHPVHNLGEHSVCDSVSAWVTK(T)	6	0	0.98	1302.1	0.0026	1	5.22
													3	22.19	22.19	5230000	(R)GIDSSHWNSYCTETDTFIK(A)	6.92	0.13	0.96	754.335	0.0092	4.1	4.54
													2	23.47	23.47	877000	(R)GIDSSHWNSYCTETDTFIK(A)	6.92	0.13	1	1131	0.0026	1.1	4.54
4	3	3.1	4	4	69.06	51.8	685000	9870.3	9.4	CL977.Contig3_NsM	Naja sumatrana	Neurotoxin homolog NL1	2	14.55	14.55	174000	(K)YVYCCR(R)	4.47	26.34	1	460.691	0	0	8.59	0.141731	0.096712	0.0137071
													2	17.78	9.1	2200000	(K)ISLADGNDVR(I)	4.77	5.53	0.99	530.277	0.0032	3	4.21
													2	17.75	17.75	252000	(R)GCTFTCPELRPTGK(Y)	5.37	0.13	1	812.387	0.0056	3.4	8.75
													2	18.98	18.98	114000	(R)TPETIEICPDSR(Y)	5.47	5.54	0.99	709.336	0.0022	1.5	4.14
4	5	5.1	2	2	32.55	25.5	1828750	10451.2	10.34	Q802B3	Naja sputatrix	Weak neurotoxin 8	2	17.59	17.59	3580000	(R)DMVECCSTDR(C)	4.3	15.29	0.97	636.737	0.0006	0.5	4.03	0.378381	0.096712	0.036594
													3	14.96	14.96	77500	(R)GCAATCPGTKPRDMVECCSTDR(C)	4.55	0.13	0.89	843.685	-0.0012	-0.5	6.12
							4.83309e+06																		1		0.096712
5	1	1.1	37	7	141.12	68.4	8244200	17044.9	6.82	Q92084	Naja sputatrix	Neutral phospholipase A2 muscarinic inhibitor	3	19.09	19.09	2560000	(R)CCQIHDNCYNEAEK(I)	4.28	4.99	0.88	614.241	0.004	2.2	4.65	0.557722	0.194024	0.108211
													2	19.83	19.83	479000	(R)CCQIHDNCYNEAEK(I)	4.28	4.99	0.91	920.856	-0.0008	-0.4	4.65
													2	21.64	21.64	2250000	(K)GGNNACAAAVCDCDR(L)	4.32	2.62	0.8	805.81	0.0023	1.4	4.21
													3	15.68	15.68	616000	(K)GGNNACAAAVCDCDR(L)	4.32	0	0.98	537.542	-0.0002	-0.1	4.21
													2	23.56	17.56	21100000	(K)TYSYECSQGTLTCK(G)	5.08	32.58	0.92	849.362	0.0024	1.4	5.66
													2	17.02	11.71	3050000	(R)GGSGTPVDDLDR(C)	5.57	60.41	0.98	594.779	0.0008	0.7	3.93
													3	16.13	7.62	8020000	(K)TYSYECSQGTLTCK(G)	5.42	49.37	0.96	566.578	0.0049	2.9	5.66
													2	12.84	12.84	3150000	(K)NMIQCTVPNR(S)	4.92	5.53	0.98	616.795	-0.0047	-3.8	9.75
													2	19.76	11.5	137000	(K)TYSYECSQGTLTCK(G)	7.12	16.34	0.93	849.364	0.0062	3.6	5.66
													2	21.4	21.4	11600000	(R)SWWHFADYGCYCGR(G)	7.47	16.21	0.92	932.872	0.0043	2.3	6.46
													2	21.64	16.76	13700000	(R)LAAICFAGAPYNDNNYNIDLK(A)	7.83	16.25	0.91	1179.07	0.0093	3.9	4.21
													3	22.23	9.78	12000000	(R)LAAICFAGAPYNDNNYNIDLK(A)	7.83	16.25	0.92	786.383	0.0117	5	4.21
													4	16.25	2.77	335000	(R)LAAICFAGAPYNDNNYNIDLK(A)	7.97	37.79	0.9	590.038	0.0083	3.5	4.21
													2	16.73	16.73	143000	(K)TYSYECSQGTLTCK(G)	8.43	21.64	0.95	849.361	0.0006	0.3	5.66
													2	14.16	14.16	1280000	(R)SWWHFADYGCYCGR(G)	9.27	82.34	1	932.87	0.0007	0.4	6.46
													3	15.86	5.86	9260000	(R)LAAICFAGAPYNDNNYNIDLK(A)	10.38	169.03	0.92	786.38	0.0015	0.6	4.21
													2	18.78	18.78	8370000	(R)LAAICFAGAPYNDNNYNIDLK(A)	10	108.65	0.99	1179.06	-0.0039	-1.7	4.21
													2	24.83	24.83	2680000	(R)LAAICFAGAPYNDNNYNIDLK(A)	13.65	22.42	0.97	1179.06	-0.0045	-1.9	4.21
													3	20.2	20.2	17900000	(R)SWWHFADYGCYCGR(G)	14.17	35.96	0.99	622.25	0.003	1.6	6.46
													3	21.12	10.26	18100000	(R)LAAICFAGAPYNDNNYNIDLK(A)	14.27	50.34	0.95	786.38	0.0015	0.6	4.21
													2	22.69	17.91	6280000	(R)LAAICFAGAPYNDNNYNIDLK(A)	14.08	26.26	0.94	1179.06	-0.0045	-1.9	4.21
													2	21.16	21.16	3050000	(R)SWWHFADYGCYCGR(G)	13.9	12.61	0.99	932.87	0.0017	0.9	6.46
													2	20.38	20.38	6280000	(R)LAAICFAGAPYNDNNYNIDLK(A)	14.08	26.26	0.94	1179.06	-0.0033	-1.4	4.21
													2	18.02	11.09	375000	(K)TYSYECSQGTLTCK(G)	13.88	12.61	0.96	849.361	0.0006	0.3	5.66
													3	20.42	20.42	17900000	(R)SWWHFADYGCYCGR(G)	14.17	35.96	0.99	622.251	0.0054	2.9	6.46
													2	19.97	19.97	2920000	(R)SWWHFADYGCYCGR(G)	14.17	13.94	0.99	932.871	0.0033	1.7	6.46
													3	22.23	10.83	1620000	(R)LAAICFAGAPYNDNNYNIDLK(A)	15.32	4.93	0.95	786.38	0.0021	0.9	4.21
													2	18.39	18.39	4830000	(R)LAAICFAGAPYNDNNYNIDLK(A)	15.77	35.72	0.98	1179.06	-0.0021	-0.9	4.21
													3	21.1	21.1	3880000	(R)SWWHFADYGCYCGR(G)	15.6	9.55	0.95	622.25	0.0036	1.9	6.46
													3	19.7	9.54	44000000	(R)LAAICFAGAPYNDNNYNIDLK(A)	17.6	212.49	0.98	786.38	0.0009	0.4	4.21
													2	21.03	21.03	3220000	(R)SWWHFADYGCYCGR(G)	16.78	104.35	0.97	932.869	-0.0019	-1	6.46
													2	17.95	17.95	5060000	(R)LAAICFAGAPYNDNNYNIDLK(A)	17.27	99.45	0.99	1179.06	-0.0045	-1.9	4.21
													3	17.97	17.97	26300000	(R)SWWHFADYGCYCGR(G)	17.93	153.29	0.98	622.25	0.003	1.6	6.46
													3	18.33	9.23	30900000	(R)LAAICFAGAPYNDNNYNIDLK(A)	19.25	196.65	0.99	786.38	0.0015	0.6	4.21
													3	20.81	20.81	9440000	(R)SWWHFADYGCYCGR(G)	19.93	133.65	0.99	622.25	0.003	1.6	6.46
													3	19.6	9.21	2240000	(R)LAAICFAGAPYNDNNYNIDLK(A)	21.77	32.33	1	786.38	0.0015	0.6	4.21
													3	14.67	14.67	10400	(R)SWWHFADYGCYCGR(G)	21.05	0	0.99	622.25	0.003	1.6	6.46
5	1	1.2	9	5	86.83	47	4052000	14253.5	5.2	Q92086	Naja sputatrix	Acidic phospholipase A2 C	2	17.8	17.8	240000	(K)NGNNACAAAVCDCDR(L)	4.32	0	0.99	834.319	-0.0004	-0.2	4.21	0.274119	0.194024	0.0531856
													2	23.56	17.56	21100000	(K)TYSYECSQGTLTCK(N)	5.08	32.58	0.92	849.362	0.0024	1.4	5.66
													2	17.02	11.71	3050000	(R)GGSGTPVDDLDR(C)	5.57	60.41	0.98	594.779	0.0008	0.7	3.93
													3	16.13	7.62	8020000	(K)TYSYECSQGTLTCK(N)	5.42	49.37	0.96	566.578	0.0049	2.9	5.66
													2	12.84	12.84	3150000	(K)NMIQCTVPNR(S)	4.92	5.53	0.98	616.795	-0.0047	-3.8	9.75
													2	19.76	11.5	137000	(K)TYSYECSQGTLTCK(N)	7.12	16.34	0.93	849.364	0.0062	3.6	5.66
													3	15.61	7.08	253000	(-)NLYQFKNMIQCTVPNR(S)	7.17	5.66	0.94	676.006	0.0046	2.3	9.99
													2	16.73	16.73	143000	(K)TYSYECSQGTLTCK(N)	8.43	21.64	0.95	849.361	0.0006	0.3	5.66
													2	18.02	11.09	375000	(K)TYSYECSQGTLTCK(N)	13.88	12.61	0.96	849.361	0.0006	0.3	5.66
5	1	1.3	4	4	64.6	34.4	1634725	14225.5	6.93	P00600	Naja melanoleuca	Acidic phospholipase A2 DE-II	2	17.02	11.71	3050000	(R)GGSGTPVDDLDR(C)	5.57	60.41	0.98	594.779	0.0008	0.7	3.93	0.110589	0.194024	0.021457
													2	12.84	12.84	3150000	(K)NMIQCTVPNR(S)	4.92	5.53	0.98	616.795	-0.0047	-3.8	9.75
													3	15.61	7.08	253000	(-)NLYQFKNMIQCTVPNR(S)	7.17	5.66	0.94	676.006	0.0046	2.3	9.99
													3	19.13	19.13	85900	(R)SWWHFANYGCYCGR(G)	7.23	0	0.88	621.913	-0.0243	-13	8.33
5	2	2.1	3	3	45.45	24.6	851000	9612.5	10.2	Q9W6W9	Naja atra	Cytotoxin 4N	3	13.52	13.52	410000	(K)MFmVSNLTVPVKR(G)	7.15	0.13	1	513.28	15.9983	2.2	11	0.0575703	0.194024	0.01117
													2	15.87	6.2	2040000	(K)LVPLFYK(T)	7.33	0	0.91	440.271	0.0011	1.2	8.59
													2	16.06	16.06	103000	(K)MFMVSNLTVPVK(R)	7.87	10.83	0.99	683.368	0.0016	1.2	8.5
							14781925																		1		0.194024
6	1	1.1	9	6	122.8	61.6	438083	17044.9	6.82	Q92084	Naja sputatrix	Neutral phospholipase A2 muscarinic inhibitor	3	18.91	18.91	72300	(R)CCQIHDNCYNEAEK(I)	4.3	4.89	0.99	614.24	0.0022	1.2	4.65	0.0849996	0.251539	0.0213807
													2	20.13	20.13	19800	(K)GGNNACAAAVCDCDR(L)	4.37	0	0.86	805.809	-0.0005	-0.3	4.21
													3	15.27	15.27	4650	(K)GGNNACAAAVCDCDR(L)	4.35	0	0.33	537.541	-0.0008	-0.5	4.21
													2	16.91	12.91	1150000	(R)GGSGTPVDDLDR(C)	4.92	5.53	0.98	594.779	0.0026	2.2	3.93
													2	22.37	22.37	381000	(K)TYSYECSQGTLTCK(G)	4.87	0	1	849.362	0.0028	1.6	5.66
													3	20.33	20.33	1590000	(R)SWWHFADYGCYCGR(G)	7.83	0	0.97	622.252	0.0084	4.5	6.46
													2	21.4	21.4	372000	(R)SWWHFADYGCYCGR(G)	7.83	0	0.99	932.872	0.0059	3.1	6.46
													2	23.08	23.08	249000	(R)LAAICFAGAPYNDNNYNIDLK(A)	8.2	11.07	1	1179.07	0.0013	0.5	4.21
													3	18.56	6.46	104000	(R)LAAICFAGAPYNDNNYNIDLK(A)	8.2	11.07	0.99	786.381	0.0048	2	4.21
6	2	2.1	16	5	81.7	44.4	4.15636e+06	9568.5	10.06	P60310	Naja sputatrix	Cytotoxin 5b	2	18.1	18.1	24300000	(K)YVCCNTDR(C)	3.03	148.97	0.97	544.219	0.002	1.8	5.83	0.806443	0.251539	0.202852
													2	16.29	16.29	188000	(K)YVCCNTDR(C)	4.72	8.41	0.98	544.22	0.003	2.7	5.83
													2	12.58	4.11	96100	(K)RGCIDVCPK(N)	4.62	10.41	1	552.768	0.0001	0.1	8.75
													2	17.11	17.11	174000	(K)MFmVSNLTVPVKR(G)	6.05	32.56	0.95	769.416	15.9969	1.3	11
													2	10.86	2.02	111000	(K)VPVKR(G)	7.15	60.13	0.92	299.706	0.0004	0.7	11
													2	14.86	14.86	1030000	(K)mFMVSNLTVPVK(R)	7.77	10.83	1	691.366	15.998	2.3	8.5
													2	17.63	17.63	1990000	(K)MFMVSNLTVPVK(R)	8.63	0	0.94	683.368	0.0012	0.9	8.5
													2	17.6	17.6	3990000	(K)MFMVSNLTVPVKR(G)	7.55	8.53	0.94	761.403	-0.0287	-18.8	11
													2	13.8	3.39	5210000	(K)LVPLFYK(T)	9.02	131.19	1	440.272	0.0031	3.5	8.59
													2	14.31	14.31	3370000	(K)MFMVSNLTVPVK(R)	10.17	97.46	1	683.367	0.0002	0.2	8.5
													3	15.02	15.02	2890000	(K)MFMVSNLTVPVKR(G)	10.18	92.09	1	507.948	0.0026	1.7	11
													2	15.76	6.16	10000000	(K)LVPLFYK(T)	11	141.91	0.99	440.271	0.0007	0.8	8.59
													3	13.7	13.7	4620000	(K)MFMVSNLTVPVKR(G)	11.85	103.31	1	507.949	0.0041	2.7	11
													2	15.79	6.53	5250000	(K)LVPLFYK(T)	12.25	83.34	1	440.271	0.0011	1.2	8.59
													2	15.16	6.67	5970000	(K)LVPLFYK(T)	14.98	184.73	1	440.271	0.0011	1.2	8.59
													2	14.39	6.25	1450000	(K)LVPLFYK(T)	16.13	63.56	1	440.271	0.0011	1.2	8.59
													2	10.55	3.44	19100	(K)LVPLFYK(T)	22.28	0.64	1	440.271	0.0011	1.2	8.59
6	3	3.1	4	3	57.54	18.6	559500	27486.3	6.09	Q5YF89	Naja sputatrix	Venom nerve growth factor 2	2	17.66	17.66	657000	(R)IDTACVCVITK(K)	5.5	0.13	0.99	640.324	0.0025	1.9	5.84	0.108558	0.251539	0.0273065
													2	16.12	11.19	1200000	(K)GNTVTVMENVNLDNK(V)	5.95	0.13	0.98	824.405	0.0027	1.6	4.37
													3	23.76	23.76	267000	(R)GIDSSHWNSYCTETDTFIK(A)	6.48	8.78	0.99	754.336	0.0107	4.7	4.54
													2	23.67	23.67	114000	(R)GIDSSHWNSYCTETDTFIK(A)	6.47	8.78	1	1131	0.0078	3.4	4.54
							5.15395e+06																		1		0.251539
7	1	1.1	18	7	124.97	56.6	4.09868e+06	7206.5	10.24	P60310	Naja sputatrix	Cytotoxin 5b	2	16.86	16.86	21000000	(K)YVCCNTDR(C)	2.95	118.4	0.97	544.22	0.0024	2.2	5.83	0.441764	0.288374	0.127393
													2	19.76	19.76	270000	(K)YVCCNTDRCN(-)	2.5	3.95	0.99	681.254	-0.0026	-1.9	5.83
													2	17.53	17.53	7510000	(K)YVCCNTDR(C)	3.63	104.8	0.98	544.218	0	0	5.83
													3	17.82	10.52	993000	(-)LKCNKLVPLFYK(T)	6	0.13	1	508.3	0.0031	2.1	10
													2	22.22	16.57	282000	(-)LKCNKLVPLFYK(T)	6	0.13	1	761.946	0.0041	2.7	10
													3	14.3	14.3	565000	(K)CNKLVPLFYK(T)	6.1	0.13	0.98	427.904	-0.0034	-2.7	9.7
													2	15.53	11.24	395000	(K)CNKLVPLFYK(T)	6.1	0.13	0.97	641.348	-0.0145	-11.3	9.7
													2	14.87	14.87	5790	(K)mFMVSNLTVPVKR(G)	6.85	0	0.55	769.416	15.9969	1.3	11
													2	20.22	20.22	7240000	(K)MFMVSNLTVPVKR(G)	7.65	26.16	1	761.419	0.0031	2.1	11
													2	13.51	13.51	134000	(K)mFMVSNLTVPVK(R)	7.98	10.94	0.98	691.365	15.9966	1.2	8.5
													3	10.39	10.39	217000	(K)MFMVSNLTVPVK(R)	8.55	5.41	0.99	455.914	0.0018	1.3	8.5
													2	15.89	6.08	8880000	(K)LVPLFYK(T)	8.68	72.26	0.99	440.272	0.0021	2.4	8.59
													2	15.91	6.47	18700000	(K)LVPLFYK(T)	11.48	156.28	0.99	440.272	0.0021	2.4	8.59
													2	15.45	6.03	763000	(K)LVPLFYK(T)	13.23	11.98	0.99	440.272	0.0021	2.4	8.59
													2	15.84	6.04	6750000	(K)LVPLFYK(T)	15.48	176.29	1	440.272	0.0021	2.4	8.59
													2	15.23	6.32	7020	(K)LVPLFYK(T)	17.8	0.13	0.99	440.272	0.0021	2.4	8.59
													2	16.2	6.26	53700	(K)LVPLFYK(T)	22.33	2.54	0.93	440.272	0.0021	2.4	8.59
													2	10.13	2.14	10800	(K)LVPLFYK(T)	22.45	0.13	0.99	440.272	0.0021	2.4	8.59
7	1	1.2	15	6	105.69	58.3	4.4197e+06	7266.7	10.3	P07525	Naja atra	Cytotoxin 5	2	16.86	16.86	21000000	(K)YVCCNTDR(C)	2.95	118.4	0.97	544.22	0.0024	2.2	5.83	0.476364	0.288374	0.137371
													2	19.76	19.76	270000	(K)YVCCNTDRCN(-)	2.5	3.95	0.99	681.254	-0.0026	-1.9	5.83
													2	17.53	17.53	7510000	(K)YVCCNTDR(C)	3.63	104.8	0.98	544.218	0	0	5.83
													2	14.45	14.45	116000	(R)GCIDVCPKSSLLVK(Y)	5.8	5.55	0.9	788.416	0.0016	1	8.59
													3	17.82	10.52	993000	(-)LKCNKLVPLFYK(T)	6	0.13	1	508.3	0.0031	2.1	10
													2	22.22	16.57	282000	(-)LKCNKLVPLFYK(T)	6	0.13	1	761.946	0.0041	2.7	10
													3	14.3	14.3	565000	(K)CNKLVPLFYK(T)	6.1	0.13	0.98	427.904	-0.0034	-2.7	9.7
													2	15.53	11.24	395000	(K)CNKLVPLFYK(T)	6.1	0.13	0.97	641.348	-0.0145	-11.3	9.7
													2	15.89	6.08	8880000	(K)LVPLFYK(T)	8.68	72.26	0.99	440.272	0.0021	2.4	8.59
													2	15.91	6.47	18700000	(K)LVPLFYK(T)	11.48	156.28	0.99	440.272	0.0021	2.4	8.59
													2	15.45	6.03	763000	(K)LVPLFYK(T)	13.23	11.98	0.99	440.272	0.0021	2.4	8.59
													2	15.84	6.04	6750000	(K)LVPLFYK(T)	15.48	176.29	1	440.272	0.0021	2.4	8.59
													2	15.23	6.32	7020	(K)LVPLFYK(T)	17.8	0.13	0.99	440.272	0.0021	2.4	8.59
													2	16.2	6.26	53700	(K)LVPLFYK(T)	22.33	2.54	0.93	440.272	0.0021	2.4	8.59
													2	10.13	2.14	10800	(K)LVPLFYK(T)	22.45	0.13	0.99	440.272	0.0021	2.4	8.59
7	2	2.1	4	3	59.22	12.8	275675	27486.3	6.09	Q5YF89	Naja sputatrix	Venom nerve growth factor 2	3	15.49	15.49	664000	(R)IDTACVCVITKK(T)	5.27	0.13	0.99	469.917	0.0039	2.8	8.59	0.0297128	0.288374	0.00856839
													2	20.01	20.01	114000	(R)IDTACVCVITK(K)	5.45	0	0.99	640.324	0.0031	2.4	5.84
													3	22.32	13.03	256000	(R)GIDSSHWNSYCTETDTFIK(A)	6.77	9.94	0.99	754.334	0.0065	2.9	4.54
													2	23.72	23.72	68700	(R)GIDSSHWNSYCTETDTFIK(A)	6.75	7.33	0.95	1130.99	-0.0062	-2.7	4.54
7	3	3.1	4	3	52.97	32.8	229932	16952.8	5.55	Q9I900	Naja sputatrix	Acidic phospholipase A2 D	2	20.14	20.14	9730	(K)GGNDACAAAVCDCDR(L)	4.45	0	0.91	806.3	-0.0013	-0.8	3.93	0.0247826	0.288374	0.00714665
													2	13.73	6.77	130000	(R)GGSGTPVDDLDR(C)	5.1	0	0.99	594.78	0.0028	2.4	3.93
													3	18.43	6.67	568000	(R)LAAICFAGAPYNDNNYNIDLK(A)	8.33	0.13	1	786.38	0.0024	1	4.21
													2	19.1	19.1	212000	(R)LAAICFAGAPYNDNNYNIDLK(A)	8.33	0.13	1	1179.06	-0.0009	-0.4	4.21
7	3	3.2	4	3	49.07	32.1	254000	17044.9	6.82	Q92084	Naja sputatrix	Neutral phospholipase A2 muscarinic inhibitor	2	13.73	6.77	130000	(R)GGSGTPVDDLDR(C)	5.1	0	0.99	594.78	0.0028	2.4	3.93	0.0273766	0.288374	0.0078947
													3	16.24	16.24	106000	(R)SWWHFADYGCYCGR(G)	8.12	5.53	0.98	622.249	0	0	6.46
													3	18.43	6.67	568000	(R)LAAICFAGAPYNDNNYNIDLK(A)	8.33	0.13	1	786.38	0.0024	1	4.21
													2	19.1	19.1	212000	(R)LAAICFAGAPYNDNNYNIDLK(A)	8.33	0.13	1	1179.06	-0.0009	-0.4	4.21
							9.27799e+06																		1		0.288374
8	1	1.1	9	6	113.71	61.6	280700	17044.9	6.82	Q92084	Naja sputatrix	Neutral phospholipase A2 muscarinic inhibitor	3	16.53	16.53	107000	(R)CCQIHDNCYNEAEK(I)	4.38	0	0.93	614.24	0.0007	0.4	4.65	0.0404839	0.002011	8.14132e-05
													2	19.54	19.54	30800	(R)CCQIHDNCYNEAEK(I)	4.38	0	0.98	920.856	-0.0008	-0.4	4.65
													2	17.03	17.03	199000	(K)GGNNACAAAVCDCDR(L)	4.48	5.54	0.99	805.809	-0.0001	-0.1	4.21
													2	24.02	15.84	120000	(K)TYSYECSQGTLTCK(G)	5.57	0	0.99	849.361	0.0004	0.2	5.66
													2	16.97	12.82	227000	(R)GGSGTPVDDLDR(C)	5.62	5.16	0.97	594.779	0.0008	0.7	3.93
													3	15.91	7.82	65500	(K)TYSYECSQGTLTCK(G)	5.57	0	0.98	566.577	0.0019	1.1	5.66
													3	17.87	17.87	178000	(R)SWWHFADYGCYCGR(G)	8.27	9.51	0.98	622.249	-0.0006	-0.3	6.46
													3	17.43	9.31	1380000	(R)LAAICFAGAPYNDNNYNIDLK(A)	8.38	8.89	0.95	786.381	0.0063	2.7	4.21
													2	18.28	18.28	219000	(R)LAAICFAGAPYNDNNYNIDLK(A)	8.38	7.23	0.99	1179.06	-0.0029	-1.2	4.21
8	2	2.1	7	5	86.98	60.1	1253125	12094.4	9.34	P82885	Naja kaouthia	Thaicobrin	2	13.07	8.22	1090000	(-)SPPGNWQK(A)	4.47	25.4	1	457.23	0.0003	0.3	8.47	0.180732	0.002011	0.000363452
													3	20.27	12.32	1930000	(K)TVENVGVSQVAPDNPER(F)	5.92	0	1	604.304	0.006	3.3	4.14
													2	21.45	17.42	2180000	(K)TVENVGVSQVAPDNPER(F)	5.92	0	0.99	905.953	0.0051	2.8	4.14
													2	10.78	-0.84	941000	(K)HFFEVK(Y)	5.98	5.43	1	403.714	0.0014	1.7	6.75
													3	14.44	14.44	236000	(R)FDGSPCVLGSPGFR(S)	7.33	5.4	0.99	499.24	0.0062	4.2	5.84
													2	20.98	20.98	2640000	(R)FDGSPCVLGSPGFR(S)	7.33	5.4	1	748.355	0.0033	2.2	5.84
													3	20.7	20.7	211000	(K)ADVTFDSNTAFESLVVSPDKK(T)	8.28	6.56	0.99	757.377	-0.0025	-1.1	4.23
													2	12.22	4.27	797000	(K)GLWWLGR(L)	9.08	9.53	0.99	444.248	0.0009	1	9.75
8	3	3.1	9	4	61.35	41.9	4754290	9612.5	10.2	Q9W6W9	Naja atra	Cytotoxin 4N	3	13.89	13.89	16900	(K)SSLLVKYVCCNTDR(C)	5.92	0	0.98	572.281	0.0021	1.3	8.31	0.685687	0.002011	0.00137892
													2	14.09	14.09	703000	(K)MYMVAMPK(V)	7.17	4.13	1	485.732	0.0016	1.7	8.34
													2	13.5	13.5	11300	(K)mFmVSNLTVPVKR(G)	7.07	0	0.91	777.412	31.9879	-1.2	11
													3	12.08	12.08	79700	(K)MFmVSNLTVPVKR(G)	7.52	3.63	0.99	513.279	15.995	0.1	11
													2	12.85	4.3	205000	(K)mFmVSNLTVPVK(R)	7.62	0	1	699.362	31.9906	0.6	8.5
													2	15.83	6.25	43100000	(K)LVPLFYK(T)	7.98	20.43	0.84	440.272	0.0029	3.3	8.59
													2	16.06	16.06	150000	(K)MFMVSNLTVPVKR(G)	8	8.48	1	761.416	-0.0025	-1.6	11
													2	12.87	12.87	399000	(K)mFMVSNLTVPVK(R)	8.12	11.85	0.99	691.363	15.9914	-2.5	8.5
													2	15.57	12.2	2750000	(K)MFMVSNLTVPVK(R)	8.63	7.69	0.99	683.368	0.0016	1.2	8.5
													2	15.09	6.55	128000	(K)LVPLFYK(T)	9.45	2.8	1	440.271	0.0017	1.9	8.59
8	6	6.1	2	2	25.71	7.3	645500	21200.7	8.75	F8RKW3	Drysdalia coronoides	Vesp22	2	10.78	-0.84	941000	(R)HFFEVK(Y)	5.98	5.43	1	403.714	0.0014	1.7	6.75	0.0930972	0.002011	0.000187218
													2	14.93	9.5	350000	(R)VLGSPGFR(S)	6	5.43	1	416.738	0.001	1.2	9.72
							6933615																		1		0.002011
9	1	1.1	10	9	166.77	22.1	219320	62496.6	9.71	CL4067.Contig1_NsM2	Naja sumatrana	Plasminogen activator	2	14.01	8.61	295000	(R)TVTENMLCAGDTR(Q)	5.55	0.13	0.98	734.335	0.0053	3.6	4.37	0.0414527	0.050925	0.00211098
													3	13.89	7.54	73700	(R)VAHYLNWIQEK(A)	6	10.81	1	467.583	0.002	1.5	6.72
													2	24.15	24.15	244000	(K)LPDWTECEVSGYGK(H)	6.57	10.51	1	820.869	0.0044	2.7	4.14
													2	19.47	19.47	234000	(K)SSVTEQIFQVER(Y)	6.65	18.08	0.98	711.867	0.0036	2.5	4.53
													4	13.52	4.11	159000	(K)LKDYSENCALETDSVRPVCLPDAGLK(L)	6.82	11.96	0.98	738.363	0.0029	1	4.44
													3	23.99	16.91	43700	(K)LKDYSENCALETDSVRPVCLPDAGLK(L)	6.82	6.49	0.94	984.147	-0.0008	-0.3	4.44
													2	11.32	4.05	458000	(R)TLDNDIALLK(L)	7.02	17.18	1	558.319	-0.0005	-0.5	4.21
													3	21.81	15.55	31800	(K)DYSENCALETDSVRPVCLPDAGLK(L)	7.35	5.4	0.94	903.756	0.0049	1.8	4.11
													3	15.4	15.4	224000	(K)GGAYSYIESHPWQAGIFVK(N)	8.4	5.4	1	704.019	0.0035	1.7	6.75
													2	22.73	14.64	430000	(K)LIGIISWGVGCGK(K)	8.95	0	1	680.377	0.0012	0.9	8.75
9	2	2.1	15	7	104.1	45.6	4.83043e+06	9568.5	10.06	P60310	Naja sputatrix	Cytotoxin 5b	2	19.19	19.19	21900000	(K)YVCCNTDR(C)	2.97	165.22	0.97	544.219	0.0018	1.6	5.83	0.912979	0.050925	0.0464935
													2	13.16	13.16	166000	(K)CNKLVPLFYK(T)	6.1	0	0.98	641.355	-0.0003	-0.2	9.7
													3	13.15	8.35	316000	(K)CNKLVPLFYK(T)	6.1	0	0.99	427.907	0.0032	2.5	9.7
													2	17.32	11.94	150000	(K)LVPLFYKTCPAGK(N)	5.9	16.34	1	747.414	0.0032	2.2	9.7
													3	10.16	2.66	92900	(K)CNKLVPLFYKTCPAGK(N)	7.48	18.89	0.96	632.663	-0.0141	-7.4	10
													3	13.74	13.74	347000	(K)MFMVSNLTVPVKR(G)	7.78	13.93	1	507.947	-0.0001	0	11
													2	16.71	16.71	75200	(K)MFMVSNLTVPVKR(G)	7.78	10.56	1	761.411	-0.0127	-8.3	11
													2	10.77	7.45	566000	(K)MFMVSNLTVPVK(R)	8.57	5.4	1	683.367	0.0004	0.3	8.5
													2	15.89	6.17	14900000	(K)LVPLFYK(T)	8.35	109.37	0.99	440.273	0.0041	4.6	8.59
													2	16.79	6.35	15600000	(K)LVPLFYK(T)	11.45	176.48	1	440.271	0.0015	1.7	8.59
													2	15.27	6.31	7390000	(K)LVPLFYK(T)	12.28	72.45	1	440.271	0.0007	0.8	8.59
													2	15.35	6.59	8460000	(K)LVPLFYK(T)	15.15	203.12	1	440.271	0.0007	0.8	8.59
													2	14.47	6.33	2450000	(K)LVPLFYK(T)	16.32	82.11	1	440.271	0.0007	0.8	8.59
													2	14.42	6.03	38100	(K)LVPLFYK(T)	18.13	2.42	0.99	440.271	0.0007	0.8	8.59
													2	12.79	12.79	5300	(K)LVPLFYK(T)	22.42	0	0.97	440.271	0.0007	0.8	8.59
9	3	3.1	5	3	65.09	22.2	200160	29300.4	6.76	unigene6087_NsM	Naja sumatrana	Serine protease harobin	3	21.33	16.65	29500	(K)NVLCAGILEGEKDSCQGDSGGPLICNR(Q)	7.2	5.4	0.94	973.787	0.0065	2.2	4.32	0.0378314	0.050925	0.00192656
													2	22.4	22.4	594000	(R)FPCAQLLEPGVYTK(V)	8.03	10.81	1	811.917	0.0016	1	6
													3	14.39	7.77	104000	(R)FPCAQLLEPGVYTK(V)	8.05	10.81	0.98	541.614	0.0034	2.1	6
													2	21.36	21.36	208000	(R)VMGWGLTTSPEVIYPK(V)	8.63	5.41	0.99	889.464	0.0006	0.3	5.97
													3	16.48	16.48	65300	(R)VMGWGLTTSPEVIYPK(V)	8.63	5.41	0.99	593.312	0.0009	0.5	5.97
9	4	4.1	3	3	46	32.8	40933.3	16952.8	5.55	Q9I900	Naja sputatrix	Acidic phospholipase A2 D	2	15.8	15.8	12300	(K)GGNDACAAAVCDCDR(L)	4.47	0	0.75	806.301	0.0001	0	3.93	0.00773663	0.050925	0.000393988
													2	15.24	8.33	68300	(R)GGSGTPVDDLDR(C)	5.08	5.4	0.99	594.778	0.0004	0.3	3.93
													2	14.96	14.96	42200	(R)LAAICFAGAPYNDNNYNIDLK(A)	8.33	5.4	0.95	1179.06	-0.0031	-1.3	4.21
							5.29085e+06																		1		0.050925
10	1	1.1	18	9	180.4	45.1	756432	27959.1	9.1	CL2736.Contig1_NsM2	Naja sumatrana	Cysteine-rich venom protein natrin-1	2	15.45	15.45	966000	(K)SNCPASCFCR(N)	5.22	0	0.97	629.742	0.0016	1.2	9.47	0.232561	0.002986	0.000694428
													3	15.34	15.34	5380	(K)SNCPASCFCR(N)	5.22	0	0.94	420.164	0.0019	1.5	9.47
													2	16.47	7.95	1800000	(K)WYPEAASSAER(W)	5.9	5.41	1	633.792	0.0026	2	4.53
													3	12.69	12.69	35200	(K)WYPEAASSAER(W)	5.9	5.41	1	422.864	0.0022	1.7	4.53
													3	17.29	17.29	1330000	(K)QKEIVDLHNSLR(R)	5.93	5.4	1	484.605	0.0036	2.5	6.75
													2	16.3	16.3	193000	(K)QKEIVDLHNSLR(R)	5.93	5.4	0.97	726.402	0.0008	0.6	6.75
													3	16.83	16.83	19500	(K)MKWYPEAASSAER(W)	6.23	5.4	0.9	509.241	-0.0013	-0.9	5.9
													3	15.9	11.7	3480000	(K)EIVDLHNSLR(R)	6.37	5.4	0.83	399.221	0.0064	5.3	5.32
													2	20.67	16.03	1350000	(K)EIVDLHNSLR(R)	6.35	0	1	598.327	0.0038	3.1	5.32
													3	24.14	24.14	73000	(K)LGPPCGDCPSACDNGLCTNPCTIYNK(L)	6.7	0	0.96	981.073	0.0015	0.5	4.21
													2	25.89	25.89	395000	(K)LGPPCGDCPSACDNGLCTNPCTIYNK(L)	6.8	0	0.83	1471.1	-0.0039	-1.3	4.21
													4	11.87	11.87	99500	(K)LGPPCGDCPSACDNGLCTNPCTIYNK(L)	6.8	0	0.81	736.056	-0.0004	-0.1	4.21
													2	18.4	18.4	55200	(R)VLEGIQCGESIYmSSNAR(T)	6.88	0	0.98	1015.47	15.9923	-1.3	4.53
													3	16.14	10.68	235000	(R)VLEGIQCGESIYMSSNAR(T)	7.27	0	0.97	671.985	0.0042	2.1	4.53
													2	23.97	23.97	109000	(R)VLEGIQCGESIYMSSNAR(T)	7.27	0	0.98	1007.47	-0.0011	-0.6	4.53
													2	23.28	23.28	383000	(R)WANNCILDHSPDYLR(V)	7.43	3.63	1	937.436	-0.0005	-0.3	5.21
													3	15.99	15.99	2490000	(R)TWTEIIHLWHDEYK(N)	8.78	7.6	1	624.308	-0.0013	-0.7	5.26
													2	20.55	20.55	597000	(R)TWTEIIHLWHDEYK(N)	8.78	7.09	0.98	935.959	-0.0021	-1.1	5.26
10	1	1.2	15	7	136.96	40.2	1.14254e+06	25866.5	9.14	Q7T1K6	Naja atra	Cysteine-rich venom protein natrin-1	2	15.45	15.45	966000	(K)SNCPASCFCR(N)	5.22	0	0.97	629.742	0.0016	1.2	9.47	0.351268	0.002986	0.00104889
													2	13.14	5.4	5760000	(-)NVDFNSESTR(R)	4.98	6.74	0.92	584.767	0.0038	3.3	4.37
													3	15.34	15.34	5380	(K)SNCPASCFCR(N)	5.22	0	0.94	420.164	0.0019	1.5	9.47
													3	17.29	17.29	1330000	(K)QKEIVDLHNSLR(R)	5.93	5.4	1	484.605	0.0036	2.5	6.75
													2	16.3	16.3	193000	(K)QKEIVDLHNSLR(R)	5.93	5.4	0.97	726.402	0.0008	0.6	6.75
													3	15.9	11.7	3480000	(K)EIVDLHNSLR(R)	6.37	5.4	0.83	399.221	0.0064	5.3	5.32
													2	20.67	16.03	1350000	(K)EIVDLHNSLR(R)	6.35	0	1	598.327	0.0038	3.1	5.32
													3	24.14	24.14	73000	(K)LGPPCGDCPSACDNGLCTNPCTIYNK(L)	6.7	0	0.96	981.073	0.0015	0.5	4.21
													2	25.89	25.89	395000	(K)LGPPCGDCPSACDNGLCTNPCTIYNK(L)	6.8	0	0.83	1471.1	-0.0039	-1.3	4.21
													4	11.87	11.87	99500	(K)LGPPCGDCPSACDNGLCTNPCTIYNK(L)	6.8	0	0.81	736.056	-0.0004	-0.1	4.21
													2	18.4	18.4	55200	(R)VLEGIQCGESIYmSSNAR(T)	6.88	0	0.98	1015.47	15.9923	-1.3	4.53
													3	16.14	10.68	235000	(R)VLEGIQCGESIYMSSNAR(T)	7.27	0	0.97	671.985	0.0042	2.1	4.53
													2	23.97	23.97	109000	(R)VLEGIQCGESIYMSSNAR(T)	7.27	0	0.98	1007.47	-0.0011	-0.6	4.53
													3	15.99	15.99	2490000	(R)TWTEIIHLWHDEYK(N)	8.78	7.6	1	624.308	-0.0013	-0.7	5.26
													2	20.55	20.55	597000	(R)TWTEIIHLWHDEYK(N)	8.78	7.09	0.98	935.959	-0.0021	-1.1	5.26
10	2	2.1	8	7	123.03	65.7	231025	17044.9	6.82	Q92084	Naja sputatrix	Neutral phospholipase A2 muscarinic inhibitor	3	18.76	18.76	43400	(R)CCQIHDNCYNEAEK(I)	4.43	3.69	0.98	614.24	0.0016	0.9	4.65	0.0710275	0.002986	0.000212088
													2	13.61	13.61	23700	(K)GGNNACAAAVCDCDR(L)	4.52	5.29	0.9	805.808	-0.0025	-1.6	4.21
													2	20.51	20.51	17500	(K)TYSYECSQGTLTCK(G)	5.53	0	0.95	849.361	0.0002	0.1	5.66
													2	15.92	11.93	34700	(R)GGSGTPVDDLDR(C)	5.62	4.13	0.95	594.779	0.0012	1	3.93
													2	14.22	14.22	25900	(R)CWPYFK(T)	7.58	7.5	0.98	450.708	0.0007	0.7	8.59
													3	19.78	19.78	319000	(R)SWWHFADYGCYCGR(G)	8.27	6.77	0.99	622.249	-0.0009	-0.5	6.46
													3	20.23	8.57	1220000	(R)LAAICFAGAPYNDNNYNIDLK(A)	8.42	9.07	0.97	786.38	0.0021	0.9	4.21
													2	19.69	19.69	164000	(R)LAAICFAGAPYNDNNYNIDLK(A)	8.42	5.68	0.98	1179.06	-0.0059	-2.5	4.21
10	3	3.1	6	6	107.75	12.9	27916.7	62496.6	9.71	CL4067.Contig1_NsM2	Naja sumatrana	Plasminogen activator	3	13.75	13.75	26100	(R)FHADRPDALR(L)	4.97	2.61	0.98	399.876	0.002	1.7	6.75	0.00858284	0.002986	2.56284e-05
													2	19.74	19.74	12900	(R)AVCYQDIGDTYR(G)	6.28	5.41	0.98	730.826	-0.0025	-1.7	4.21
													2	25.15	25.15	29400	(K)LPDWTECEVSGYGK(H)	7.23	3.63	0.93	820.867	0.0006	0.4	4.14
													3	13.14	13.14	18400	(R)VAHYLNWIQEK(A)	7.27	5.15	0.86	467.584	0.0044	3.2	6.72
													2	19.65	19.65	23900	(K)SSVTEQIFQVER(Y)	7.45	3.63	0.99	711.864	-0.0016	-1.1	4.53
													2	16.32	6.46	56800	(R)TLDNDIALLK(L)	7.7	5.22	1	558.319	0.0001	0.1	4.21
10	4	4.1	6	4	51.69	32	512467	9612.5	10.2	Q9W6W9	Naja atra	Cytotoxin 4N	2	10.11	2.05	129000	(K)SSLLVK(Y)	5.37	9.29	1	323.712	0.0029	4.5	8.47	0.157555	0.002986	0.00047046
													2	15.92	6.6	98200	(K)LVPLFYK(T)	7.65	14.64	0.98	440.27	-0.0003	-0.4	8.59
													3	14.04	14.04	109000	(K)MFMVSNLTVPVKR(G)	8.02	8.03	0.99	507.947	-0.0031	-2	11
													2	15.94	6.17	2560000	(K)LVPLFYK(T)	8.1	9.7	0.99	440.272	0.0023	2.6	8.59
													2	11.6	11.6	132000	(K)MFMVSNLTVPVK(R)	8.65	6.72	1	683.366	-0.0028	-2	8.5
													2	11.15	11.15	46600	(K)LVPLFYK(T)	22.32	1.4	1	440.27	-0.0003	-0.4	8.59
10	6	6.1	5	3	37.35	25.9	573540	9551.5	10.12	CL1512.Contig1_CiM	Calliophis intestinalis	Cytotoxin 3	2	10.11	2.05	129000	(K)SSLLVK(Y)	5.37	9.29	1	323.712	0.0029	4.5	8.47	0.176332	0.002986	0.000526527
													2	15.92	6.6	98200	(K)LVPLFYK(T)	7.65	14.64	0.98	440.27	-0.0003	-0.4	8.59
													2	11.3	11.3	33900	(K)MFMVATPK(V)	7.07	3.63	1	462.739	0.0018	1.9	8.5
													2	15.94	6.17	2560000	(K)LVPLFYK(T)	8.1	9.7	0.99	440.272	0.0023	2.6	8.59
													2	11.15	11.15	46600	(K)LVPLFYK(T)	22.32	1.4	1	440.27	-0.0003	-0.4	8.59
10	7	7.1	2	2	30.27	8.9	8695	21278.8	7.84	unigene31699_NnSL	Naja naja	Ohanin	2	13.55	13.55	12300	(K)VIFDLDGK(V)	7.48	6.23	0.96	453.75	-0.0006	-0.6	4.21	0.00267323	0.002986	7.98228e-06
													2	16.72	16.72	5090	(K)IIVFLDYDK(G)	8.57	0	0.69	563.313	-0.0005	-0.5	4.21
							3.25261e+06																		1		0.002986
11	1	1.1	30	23	428.14	38.5	1322340	98472.6	8.86	unigene5869_NsM	Naja sumatrana	Venom phosphodiesterase	2	17.5	17.5	634000	(K)YCSGGTHGYDNEFK(S)	5	0	0.98	817.831	0.0013	0.8	5.32	0.190685	0.012474	0.0023786
													2	19.75	12.78	4000000	(K)TPLNCPPGSLK(V)	5.48	5.53	0.95	592.312	0.003	2.5	8.41
													2	20.37	12.24	266000	(K)CSSITDLEAVNQR(L)	6.37	0.13	0.99	746.859	0.0047	3.1	4.37
													2	17.79	17.79	6460000	(K)FGPVSGQVIK(S)	6.33	5.66	0.96	516.3	0.0043	4.2	8.75
													3	16.3	16.3	47400	(K)CSSITDLEAVNQR(L)	6.37	0.13	0.97	498.241	0.0024	1.6	4.37
													2	20.41	11.64	4330000	(K)SPDNLWVEER(M)	6.65	5.66	0.98	622.801	0.0049	4	4.14
													3	19.84	14.79	920000	(K)RPDFSTLYIEEPDTTGHK(F)	6.8	5.66	0.99	702.678	0.005	2.4	4.75
													2	20.15	20.15	5410000	(K)AATYFWPGSEVK(I)	7.58	5.66	0.99	678.337	0.0047	3.5	6.04
													2	18.73	12.69	4840000	(K)DFYTFDSEAIVK(K)	7.95	5.66	1	717.845	0.0046	3.2	4.03
													2	19.24	19.24	321000	(K)SMEAIFLAHGPGFK(E)	8.02	0.13	0.99	752.886	0.0022	1.5	6.47
													3	13.78	5.45	142000	(K)DFYTFDSEAIVK(K)	7.93	5.66	0.98	478.899	0.0031	2.2	4.03
													2	14.86	8.18	173000	(R)TLGMLMEGLK(Q)	8.13	5.53	0.97	546.794	0.0014	1.2	5.66
													2	14.86	14.86	407000	(R)LWNYFHSTLLPK(Y)	8.17	5.53	0.99	759.911	0.0048	3.1	8.6
													3	18.38	11.78	2180000	(R)NAAWWGGQPIWHTASYQGLK(A)	8.38	5.66	1	757.71	0.006	2.7	8.6
													2	24.27	24.27	228000	(R)NAAWWGGQPIWHTASYQGLK(A)	8.4	5.66	1	1136.06	0.0017	0.8	8.6
													3	14.01	14.01	908000	(K)ACCWDYQDICVLPTQSWSCNK(L)	8.48	5.66	0.95	897.711	0.0096	3.6	4.21
													2	21.23	21.23	226000	(K)ACCWDYQDICVLPTQSWSCNK(L)	8.48	5.66	0.94	1346.06	-0.0012	-0.4	4.21
													3	17.85	17.85	134000	(K)IPIPTHYFVVLTSCENSTK(T)	8.47	0.13	0.93	736.049	0.0109	4.9	6.75
													4	17.33	17.33	1230000	(R)NLHNCVNLILLADHGMEAISCNR(L)	8.82	5.66	0.95	666.827	0.0047	1.7	5.99
													2	20.78	16.35	347000	(R)AEYLETWDTLMPNINK(L)	9.05	5.66	1	969.471	0.0032	1.6	4.14
													3	18.43	18.43	173000	(R)AEYLETWDTLMPNINK(L)	9.05	5.66	0.97	646.65	0.0041	2.1	4.14
													3	18.06	12.56	1110000	(R)VRDVELLTGLDFYSALK(Q)	9.38	5.53	0.98	647.023	0.0018	0.9	4.56
													2	18.67	11.54	370000	(R)VRDVELLTGLDFYSALK(Q)	9.38	0.13	0.98	970.032	0.0022	1.1	4.56
													3	13.48	7.68	56800	(K)EQSLPLYCLFGPVPSPDVSGCK(C)	9.67	0.13	1	817.396	0.0001	0	4.37
													2	12.91	5.43	3560000	(K)TFLPIFINSVN(-)	10.05	10.3	0.93	632.852	0.0033	2.6	5.18
													2	21.92	14.47	391000	(R)DVELLTGLDFYSALK(Q)	10.07	4.9	0.99	842.446	-0.0001	0	4.03
													3	16.67	7.26	53500	(R)DVELLTGLDFYSALK(Q)	10.07	10.3	0.98	561.966	-0.0014	-0.9	4.03
													2	20.18	20.18	33500	(K)YISAYSQDILMPLWNSYTISK(S)	10.08	4.9	0.98	1247.12	-0.0027	-1.1	5.83
													3	19.62	19.62	483000	(K)EKTEVTSFENIEVYNLMCDLLK(L)	10.67	7.23	0.99	892.436	-0.0014	-0.5	4.25
													2	16.4	16.4	236000	(K)TEVTSFENIEVYNLMCDLLK(L)	11.15	5.54	0.96	1209.59	0.006	2.5	4
11	1	1.2	29	22	417.47	36.1	1.53791e+06	98435.5	8.86	CL1181.Contig1_NnSL	Naja naja	Venom phosphodiesterase	2	17.5	17.5	634000	(K)YCSGGTHGYDNEFK(S)	5	0	0.98	817.831	0.0013	0.8	5.32	0.221771	0.012474	0.00276637
													2	19.75	12.78	4000000	(K)TPLNCPPGSLK(V)	5.48	5.53	0.95	592.312	0.003	2.5	8.41
													2	20.37	12.24	266000	(K)CSSITDLEAVNQR(L)	6.37	0.13	0.99	746.859	0.0047	3.1	4.37
													2	17.79	17.79	6460000	(K)FGPVSGQVIK(S)	6.33	5.66	0.96	516.3	0.0043	4.2	8.75
													3	16.3	16.3	47400	(K)CSSITDLEAVNQR(L)	6.37	0.13	0.97	498.241	0.0024	1.6	4.37
													2	20.41	11.64	4330000	(K)SPDNLWVEER(M)	6.65	5.66	0.98	622.801	0.0049	4	4.14
													3	19.84	14.79	920000	(K)RPDFSTLYIEEPDTTGHK(F)	6.8	5.66	0.99	702.678	0.005	2.4	4.75
													2	20.15	20.15	5410000	(K)AATYFWPGSEVK(I)	7.58	5.66	0.99	678.337	0.0047	3.5	6.04
													2	18.73	12.69	4840000	(K)DFYTFDSEAIVK(K)	7.95	5.66	1	717.845	0.0046	3.2	4.03
													2	19.24	19.24	321000	(K)SMEAIFLAHGPGFK(E)	8.02	0.13	0.99	752.886	0.0022	1.5	6.47
													3	13.78	5.45	142000	(K)DFYTFDSEAIVK(K)	7.93	5.66	0.98	478.899	0.0031	2.2	4.03
													2	14.86	8.18	173000	(R)TLGMLMEGLK(Q)	8.13	5.53	0.97	546.794	0.0014	1.2	5.66
													2	14.86	14.86	407000	(R)LWNYFHSTLLPK(Y)	8.17	5.53	0.99	759.911	0.0048	3.1	8.6
													3	18.38	11.78	2180000	(R)NAAWWGGQPIWHTASYQGLK(A)	8.38	5.66	1	757.71	0.006	2.7	8.6
													2	24.27	24.27	228000	(R)NAAWWGGQPIWHTASYQGLK(A)	8.4	5.66	1	1136.06	0.0017	0.8	8.6
													3	17.85	17.85	134000	(K)IPIPTHYFVVLTSCENSTK(T)	8.47	0.13	0.93	736.049	0.0109	4.9	6.75
													4	17.33	17.33	1230000	(R)NLHNCVNLILLADHGMEAISCNR(L)	8.82	5.66	0.95	666.827	0.0047	1.7	5.99
													2	20.78	16.35	347000	(R)AEYLETWDTLMPNINK(L)	9.05	5.66	1	969.471	0.0032	1.6	4.14
													3	24.04	24.04	4450000	(K)EQSPPLYCLFGPVPSPDVSGCK(C)	9.13	11.19	0.99	812.054	0.0048	2	4.37
													3	18.43	18.43	173000	(R)AEYLETWDTLMPNINK(L)	9.05	5.66	0.97	646.65	0.0041	2.1	4.14
													2	21.47	21.47	1670000	(K)EQSPPLYCLFGPVPSPDVSGCK(C)	9.13	11.06	1	1217.58	0.0014	0.6	4.37
													3	18.06	12.56	1110000	(R)VRDVELLTGLDFYSALK(Q)	9.38	5.53	0.98	647.023	0.0018	0.9	4.56
													2	18.67	11.54	370000	(R)VRDVELLTGLDFYSALK(Q)	9.38	0.13	0.98	970.032	0.0022	1.1	4.56
													2	12.91	5.43	3560000	(K)TFLPIFINSVN(-)	10.05	10.3	0.93	632.852	0.0033	2.6	5.18
													2	21.92	14.47	391000	(R)DVELLTGLDFYSALK(Q)	10.07	4.9	0.99	842.446	-0.0001	0	4.03
													3	16.67	7.26	53500	(R)DVELLTGLDFYSALK(Q)	10.07	10.3	0.98	561.966	-0.0014	-0.9	4.03
													2	20.18	20.18	33500	(K)YISAYSQDILMPLWNSYTISK(S)	10.08	4.9	0.98	1247.12	-0.0027	-1.1	5.83
													3	19.62	19.62	483000	(K)EKTEVTSFENIEVYNLMCDLLK(L)	10.67	7.23	0.99	892.436	-0.0014	-0.5	4.25
													2	16.4	16.4	236000	(K)TEVTSFENIEVYNLMCDLLK(L)	11.15	5.54	0.96	1209.59	0.006	2.5	4
11	1	1.3	3	3	47.61	5.2	1.96167e+06	98577.6	7.36	unigene19187_EsM	Enhydrina schistosa	Venom phosphodiesterase	4	12.6	2.12	302000	(R)NLHNCVNLILLADHGMEQISCNR(L)	8.77	5.66	0.97	681.082	0.0056	2.1	5.99	0.282877	0.012474	0.00352861
													2	20.15	20.15	5410000	(K)AATYFWPGSEVK(I)	7.58	5.66	0.99	678.337	0.0047	3.5	6.04
													2	14.86	8.18	173000	(R)TLGMLMEGLK(Q)	8.13	5.53	0.97	546.794	0.0014	1.2	5.66
11	2	2.1	20	12	228.62	23.7	966915	68236.6	5.2	CL626.Contig5_NsM2	Naja sumatrana	Zinc metalloproteinase-disintegrin-like kaouthiagin-like	2	19.61	19.61	438000	(R)YYNNDKPAIK(I)	4.37	0	1	613.314	0.0006	0.5	8.43	0.139432	0.012474	0.00173927
													3	13.7	13.7	1930000	(K)FEVKPAASVTLK(S)	6.27	0.13	0.99	430.588	0.0034	2.6	8.59
													2	20.95	14.19	1420000	(R)VYEMINAVNTK(F)	6.42	5.66	1	641.331	0.003	2.3	5.97
													3	24.87	24.87	4250000	(R)VAKDDCDLPELCTGQSAECPTDSLQR(N)	6.58	5.53	0.97	989.109	0.014	4.7	3.96
													4	18.82	8.4	889000	(R)VAKDDCDLPELCTGQSAECPTDSLQR(N)	6.57	5.53	0.97	742.082	0.011	3.7	3.96
													2	24.55	24.55	131000	(R)VAKDDCDLPELCTGQSAECPTDSLQR(N)	6.55	5.4	0.98	1483.16	0.0067	2.3	3.96
													3	22.68	22.68	1130000	(K)DDCDLPELCTGQSAECPTDSLQR(N)	6.83	5.53	0.98	889.706	0.0067	2.5	3.66
													2	27.25	27.25	769000	(K)DDCDLPELCTGQSAECPTDSLQR(N)	6.85	5.53	0.99	1334.06	0.0064	2.4	3.66
													3	19.28	19.28	2430000	(K)RNDNAQLLTGIDFNGNTVGR(A)	7.48	5.66	0.99	725.703	0.0037	1.7	5.96
													2	17.85	17.85	277000	(K)RNDNAQLLTGIDFNGNTVGR(A)	7.48	5.66	0.99	1088.05	0.0028	1.3	5.96
													2	14.65	14.65	1460000	(R)NDNAQLLTGIDFNGNTVGR(A)	7.85	10.81	0.99	1010	0.0021	1	4.21
													2	24.81	24.81	220000	(K)CPTLTNQCIALLGPHFTVSPK(G)	8.2	0	1	1177.61	0.005	2.1	8.76
													4	11.6	2.32	236000	(K)CPTLTNQCIALLGPHFTVSPK(G)	8.2	10.81	1	589.308	0.009	3.8	8.76
													2	17.24	17.24	1410000	(K)ASCICIPGPCIMLK(K)	8.45	5.66	0.95	810.393	0.0017	1	8.8
													2	19.28	11.2	1570000	(K)YIEFYVIVDNR(M)	8.75	11.19	1	715.871	0.0025	1.7	4.37
													3	15.01	8.08	236000	(K)YIEFYVIVDNR(M)	8.75	16.72	1	477.583	0.0042	2.9	4.37
													4	14.15	0.68	272000	(K)IHIALIGLEIWSNQDKFEVKPAASVTLK(S)	9.38	11.19	0.91	780.941	-0.0022	-0.7	6.76
													5	13.56	0.63	122000	(K)IHIALIGLEIWSNQDKFEVKPAASVTLK(S)	9.37	5.66	0.97	624.955	-0.0022	-0.7	6.76
													3	11.49	6.39	134000	(K)IHIALIGLEIWSNQDKFEVKPAASVTLK(S)	9.38	11.19	0.87	1040.92	-0.001	-0.3	6.76
													3	12.83	3.72	14300	(K)IHIALIGLEIWSNQDK(F)	9.57	0	0.92	617.344	0.001	0.5	5.32
11	2	2.2	6	4	92.43	17.8	750333	41471.3	7.21	CL444.Contig1_NsM	Naja sumatrana	Zinc metalloproteinase-disintegrin-like atragin	3	24.45	24.45	993000	(K)ISYEPLSEFSSCSVQEHR(E)	7.23	5.53	0.99	718.999	0.0073	3.4	4.75	0.1082	0.012474	0.00134969
													3	21.51	21.51	1120000	(K)VSQDSCFTLNQIGQGCGFCR(K)	7.47	0.13	1	778.675	0.0033	1.4	5.81
													3	21.9	21.9	929000	(R)AAKDDCDLPEFCIGQSAECPTDSFQR(N)	7.47	0.13	0.98	1006.43	0.005	1.7	3.96
													2	24.84	24.84	392000	(K)VSQDSCFTLNQIGQGCGFCR(K)	7.47	0.13	0.97	1167.51	0.0021	0.9	5.81
													3	21.24	21.24	867000	(K)DDCDLPEFCIGQSAECPTDSFQR(N)	7.92	0.13	0.96	916.374	0.0047	1.7	3.66
													2	19.55	19.55	201000	(K)DDCDLPEFCIGQSAECPTDSFQR(N)	7.92	0.13	0.98	1374.05	-0.0005	-0.2	3.66
11	5	5.1	7	7	113.34	15.2	183523	63234.2	9.1	CL3600.Contig1_NsM2	Naja sumatrana	Snake venom 5'-nucleotidase	2	15.05	15.05	138000	(K)CSGEDCYGGVAR(R)	4.45	0	0.98	665.762	0.0019	1.4	4.37	0.0264645	0.012474	0.000330118
													2	14.7	11.44	263000	(K)ASGNPILLNK(S)	5.92	5.66	0.97	513.802	0.0017	1.7	8.8
													2	12.76	12.76	33000	(K)VGIIGYTTK(E)	6.37	0.13	0.99	476.281	0.0028	2.9	8.56
													2	20.89	20.89	149000	(K)ETPVLSNPGPYLEFR(D)	8.1	0.13	0.99	859.943	0.0035	2	4.53
													3	14.31	9.15	477000	(K)ETPVLSNPGPYLEFRDEVEELQK(H)	8.77	5.66	0.99	897.119	0.006	2.2	4.14
													2	20.26	20.26	218000	(K)YLGYLNVIFDDK(G)	9.52	5.66	0.99	730.377	0.0004	0.3	4.21
													3	15.37	6.04	6660	(R)NVLLLDAGDQYQGTIWFNYFK(G)	10.37	0	0.47	835.752	-0.0025	-1	4.21
11	6	6.1	7	6	102.95	5.1	212000	186055	5.99	Q91132	Naja kaouthia	Cobra venom factor	2	17.92	17.92	404000	(K)VYSYYNLDEK(C)	6.25	5.53	0.99	647.305	0.0024	1.8	4.37	0.0305709	0.012474	0.000381342
													2	17.73	17.73	142000	(R)QNQYVVVQVTGPQVR(L)	6.73	0.13	0.98	857.965	-0.0002	-0.1	8.75
													2	20.84	20.84	547000	(K)VNDDYLIWGSR(S)	7.68	16.59	0.9	669.33	0.0049	3.6	4.21
													3	15.04	15.04	183000	(K)QLDIFVHDFPR(K)	7.98	5.66	0.99	462.911	0.0023	1.6	5.21
													3	12.18	5.53	142000	(R)AVPFVIVPLEQGLHDVEIK(A)	9.9	4.77	0.99	701.734	0.0011	0.5	4.65
													3	19.2	19.2	44100	(R)IEEQDGNDIYVMDVLEVIK(Q)	10.2	3.63	0.95	741.369	0.0016	0.7	3.71
													2	19.24	19.24	21900	(R)IEEQDGNDIYVMDVLEVIK(Q)	10.2	3.63	0.99	1111.55	-0.0034	-1.5	3.71
							6.93469e+06																		1		0.012474
12	1	1.1	50	39	694.67	30.8	452451	175755	6.35	CL4560.Contig1_NsM	Naja sumatrana	Cobra venom factor	3	12.06	4.36	276000	(R)TNHEVFPR(E)	4.75	0	1	333.839	0.0027	2.7	6.41	0.0641666	0.040297	0.00258572
													2	21.37	21.37	1220000	(R)VPDTEIETK(I)	4.85	11.06	1	516.267	0.0008	0.8	4.14
													2	18.7	11.64	1040000	(K)DLTEEPNSQGISSK(T)	5.2	5.53	0.96	752.861	0.002	1.3	4.14
													2	10.67	2.83	216000	(K)TLFQTR(V)	5.6	5.4	0.99	383.217	0.0018	2.3	9.41
													2	15.55	8.5	377000	(K)AVYVLNDK(Y)	5.67	0	1	461.257	0.0019	2.1	5.88
													2	21.43	21.43	449000	(K)LNQDFTVTASGDGK(A)	5.92	10.81	0.98	726.852	0.0004	0.3	4.21
													2	14.83	6.25	86100	(R)VGLVAMDK(A)	6.03	10.81	1	416.734	0.0014	1.7	5.81
													3	17.74	13.1	681000	(R)TDTEEQILVEAHGDNTPK(Q)	6.27	10.94	0.98	666.321	0.0023	1.2	4.17
													2	13.9	13.9	586000	(K)IWDTIEK(S)	6.3	0	1	452.743	0.0017	1.8	4.37
													2	21.28	21.28	93100	(R)TDTEEQILVEAHGDNTPK(Q)	6.28	10.94	0.93	998.975	-0.0029	-1.4	4.17
													3	25.55	25.55	1400000	(K)ICIGNVCQCAGETCSSLNHQER(I)	6.38	0.13	0.95	865.039	0.0005	0.2	5.4
													2	19.94	19.94	1470000	(K)VYSYYNLDEK(C)	6.4	5.66	1	647.304	0.0014	1.1	4.37
													2	12.22	1.21	48700	(K)SIVTIVK(L)	6.48	0.13	0.99	380.253	0.0017	2.2	8.47
													2	17.25	17.25	1450000	(R)IPIIDGDGK(A)	6.47	5.66	1	464.262	0.0016	1.7	4.21
													2	11.71	11.71	270000	(K)DTCMGTLVVK(G)	6.48	11.19	0.93	562.278	0.0009	0.8	5.84
													2	17.12	17.12	414000	(R)QNQYVVVQVTGPQVR(L)	6.9	5.66	0.98	857.966	0.0006	0.4	8.75
													3	12.92	12.92	303000	(R)QNQYVVVQVTGPQVR(L)	6.88	5.66	0.99	572.313	0.0013	0.7	8.75
													2	19.9	19.9	213000	(K)GICVAEPYEIR(V)	7.37	11.19	1	653.828	0.0025	1.9	4.53
													2	19.13	19.13	1400000	(K)INYENALLAR(T)	7.17	5.66	1	588.822	0.0006	0.5	6
													2	17	9.99	35800	(R)IDVPLQIEK(A)	7.4	0.13	1	527.813	0.0044	4.2	4.37
													3	16.62	16.62	66000	(K)HFEVGFIQPGSVK(V)	7.5	0.13	0.93	482.259	0.0029	2	6.75
													2	13.93	13.93	36100	(K)HFEVGFIQPGSVK(V)	8.32	0.13	1	722.884	0.0018	1.2	6.75
													2	14.84	7.59	206000	(R)KYVLPSFEVR(L)	7.4	0.13	0.98	619.351	0.0016	1.3	8.59
													2	18.98	12.47	19900	(K)VAVIIYLNK(V)	7.77	0.13	1	516.827	0.0017	1.7	8.56
													3	16.62	16.62	122000	(R)DDNEDGFIPDSDIISR(S)	7.72	5.66	0.95	603.274	0.0109	6	3.61
													2	16.54	6.98	1020000	(K)YVLPSFEVR(L)	7.98	5.66	1	555.304	0.0012	1	6
													3	16.46	16.46	1990000	(K)QLDIFVHDFPR(K)	8.13	0.13	1	462.911	0.0035	2.5	5.21
													2	15.15	5.06	332000	(K)QLDIFVHDFPR(K)	8.13	0.13	1	693.862	0.0009	0.6	5.21
													3	14.46	14.46	199000	(K)FFYIDGNENFHVSITAR(Y)	8.35	11.19	0.98	677.33	-0.0006	-0.3	5.32
													2	17.82	17.82	1240000	(K)YFTYLILNK(G)	8.43	5.66	1	587.83	0.0015	1.2	8.5
													3	17.58	8.98	508000	(K)LILNTPLNAQSLPITVR(T)	8.93	5.4	0.99	621.708	0.002	1.1	9.75
													2	23.35	14.32	475000	(K)LILNTPLNAQSLPITVR(T)	8.95	5.4	0.98	932.057	0.0011	0.6	9.75
													2	20.05	14.9	595000	(R)VELLYNPVFCSASIK(G)	8.87	0	0.98	870.456	0.0017	1	5.97
													2	18.69	18.69	218000	(K)ATMTILTFYNAQLQEK(A)	8.97	0	1	936.483	0.0012	0.6	6.04
													3	15.85	15.85	139000	(K)KVEGVAFVLFGVK(I)	9.08	5.4	0.99	464.948	0.0048	3.4	8.59
													2	22.4	22.4	636000	(R)SDFPESWLWLTK(D)	9.75	10.81	0.99	754.875	0.0015	1	4.37
													3	18.52	18.52	60100	(K)VVLLSYQSSFLFIQTDK(G)	9.72	16.21	0.88	663.363	0.0014	0.7	5.8
													2	20.46	16.78	22100	(K)VVLLSYQSSFLFIQTDK(G)	9.68	0	0.98	994.539	-0.0028	-1.4	5.8
													3	15.98	15.98	26900	(R)DGQNLVTMNLHITPDLIPSFR(F)	9.68	0	0.95	794.415	0.0023	0.9	5.21
													3	14.63	14.63	36700	(R)SDFPESWLWLTK(D)	9.75	10.81	1	503.587	0.0029	1.9	4.37
													2	21.09	21.09	181000	(K)VEGVAFVLFGVK(I)	9.83	5.4	0.95	632.869	0.0011	0.9	5.97
													3	14.09	14.09	10700	(K)VEGVAFVLFGVK(I)	9.82	5.4	0.9	422.248	0.0007	0.5	5.97
													3	16.5	10.36	1640000	(R)AVPFVIVPLEQGLHDVEIK(A)	9.93	5.4	1	701.734	0.0029	1.4	4.65
													2	15.27	15.27	86300	(R)AVPFVIVPLEQGLHDVEIK(A)	9.93	5.4	0.96	1052.1	-0.0005	-0.3	4.65
													2	22.55	22.55	18300	(K)IIIQGDPVAQIIENSIDGSK(L)	9.97	5.4	0.89	1055.57	-0.0017	-0.8	4.03
													2	18.03	13.29	108000	(K)VFFIDLQMPYSVVK(N)	10.12	8.27	0.99	843.452	-0.0012	-0.7	5.8
													3	13.62	13.62	31400	(K)VFFIDLQMPYSVVK(N)	10.13	8.27	0.95	562.636	-0.0037	-2.2	5.8
													3	21.03	21.03	220000	(R)IEEQDGNDIYVMDVLEVIK(Q)	10.22	10.18	0.99	741.369	0.0013	0.6	3.71
													2	20.37	20.37	98800	(R)IEEKDGNDIYVMDVLEVIK(G)	10.22	6.3	0.99	1111.55	-0.0372	-16.7	4.02
													2	15.67	15.67	394000	(R)DSITTWVVLAVSFTPTK(G)	11.02	13.99	0.98	933.006	-0.0016	-0.8	5.84
													3	16.74	16.74	310000	(R)DSITTWVVLAVSFTPTK(G)	11.02	13.99	0.98	622.34	-0.0009	-0.5	5.84
12	1	1.2	42	32	562.18	24.3	453962	185878	5.98	unigene370_NsM2	Naja sumatrana	Cobra venom factor	2	21.37	21.37	1220000	(K)VPDTEIETK(I)	4.85	11.06	1	516.267	0.0008	0.8	4.14	0.0643809	0.040297	0.00259436
													2	10.67	2.83	216000	(K)TLFQTR(V)	5.6	5.4	0.99	383.217	0.0018	2.3	9.41
													2	15.55	8.5	377000	(K)AVYVLNDK(Y)	5.67	0	1	461.257	0.0019	2.1	5.88
													2	21.43	21.43	449000	(K)LNQDFTVTASGDGK(A)	5.92	10.81	0.98	726.852	0.0004	0.3	4.21
													3	17.74	13.1	681000	(R)TDTEEQILVEAHGDNTPK(Q)	6.27	10.94	0.98	666.321	0.0023	1.2	4.17
													2	16.03	0.75	539000	(K)ISYIITK(N)	6.28	5.4	1	419.258	0.0013	1.5	8.59
													2	13.9	13.9	586000	(K)IWDTIEK(S)	6.3	0	1	452.743	0.0017	1.8	4.37
													2	21.28	21.28	93100	(R)TDTEEQILVEAHGDNTPK(Q)	6.28	10.94	0.93	998.975	-0.0029	-1.4	4.17
													2	19.94	19.94	1470000	(K)VYSYYNLDEK(C)	6.4	5.66	1	647.304	0.0014	1.1	4.37
													2	17.25	17.25	1450000	(R)IPIIDGDGK(A)	6.47	5.66	1	464.262	0.0016	1.7	4.21
													2	11.71	11.71	270000	(K)DTCMGTLVVK(G)	6.48	11.19	0.93	562.278	0.0009	0.8	5.84
													2	17.12	17.12	414000	(R)QNQYVVVQVTGPQVR(L)	6.9	5.66	0.98	857.966	0.0006	0.4	8.75
													3	12.92	12.92	303000	(R)QNQYVVVQVTGPQVR(L)	6.88	5.66	0.99	572.313	0.0013	0.7	8.75
													2	13.28	1.82	252000	(K)SIVTIIK(L)	6.97	5.66	1	387.262	0.0028	3.6	8.47
													2	19.9	19.9	213000	(K)GICVAEPYEIR(V)	7.37	11.19	1	653.828	0.0025	1.9	4.53
													2	19.13	19.13	1400000	(R)INYENALLAR(T)	7.17	5.66	1	588.822	0.0006	0.5	6
													2	16.33	16.33	99400	(R)QQFPINALSSR(A)	7.13	5.66	1	630.838	0.0002	0.2	9.75
													2	17	9.99	35800	(R)IDVPLQIEK(A)	7.4	0.13	1	527.813	0.0044	4.2	4.37
													3	16.62	16.62	66000	(K)HFEVGFIQPGSVK(V)	7.5	0.13	0.93	482.259	0.0029	2	6.75
													2	13.93	13.93	36100	(K)HFEVGFIQPGSVK(V)	8.32	0.13	1	722.884	0.0018	1.2	6.75
													2	14.84	7.59	206000	(R)KYVLPSFEVR(L)	7.4	0.13	0.98	619.351	0.0016	1.3	8.59
													2	20.66	20.66	1680000	(K)VNDDYLIWGSR(S)	7.83	5.66	0.99	669.329	0.0017	1.3	4.21
													3	12.24	12.24	90100	(K)VNDDYLIWGSR(S)	7.83	5.66	0.99	446.555	0.0029	2.2	4.21
													2	16.54	6.98	1020000	(K)YVLPSFEVR(L)	7.98	5.66	1	555.304	0.0012	1	6
													3	16.46	16.46	1990000	(K)QLDIFVHDFPR(K)	8.13	0.13	1	462.911	0.0035	2.5	5.21
													2	15.15	5.06	332000	(K)QLDIFVHDFPR(K)	8.13	0.13	1	693.862	0.0009	0.6	5.21
													3	14.46	14.46	199000	(K)FFYIDGNENFHVSITAR(Y)	8.35	11.19	0.98	677.33	-0.0006	-0.3	5.32
													3	14.16	14.16	105000	(R)GDGQNLVTMNLHITPDLIPSFR(F)	8.65	5.66	0.92	813.419	-0.0072	-3	5.21
													2	18.69	18.69	218000	(K)ATMTILTFYNAQLQEK(A)	8.97	0	1	936.483	0.0012	0.6	6.04
													2	22.4	22.4	636000	(R)SDFPESWLWLTK(D)	9.75	10.81	0.99	754.875	0.0015	1	4.37
													3	14.63	14.63	36700	(R)SDFPESWLWLTK(D)	9.75	10.81	1	503.587	0.0029	1.9	4.37
													2	22.55	22.55	18300	(K)IIIQGDPVAQIIENSIDGSK(L)	9.97	5.4	0.89	1055.57	-0.0017	-0.8	4.03
													3	18.99	14.05	77700	(K)VVLLSYPSSFLFIQTDK(G)	10.1	4.39	0.97	653.028	-0.0001	-0.1	5.8
													2	15.04	15.04	44800	(K)VVLLSYPSSFLFIQTDK(G)	10.1	4.39	1	979.036	-0.004	-2	5.8
													2	18.03	13.29	108000	(K)VFFIDLQMPYSVVK(N)	10.12	8.27	0.99	843.452	-0.0012	-0.7	5.8
													3	13.62	13.62	31400	(K)VFFIDLQMPYSVVK(N)	10.13	8.27	0.95	562.636	-0.0037	-2.2	5.8
													3	21.03	21.03	220000	(R)IEEQDGNDIYVMDVLEVIK(Q)	10.22	10.18	0.99	741.369	0.0013	0.6	3.71
													3	17.99	10.85	361000	(R)AVPFVIVPLEQGLHDVEVTASVR(G)	10.63	9.91	0.98	825.791	-0.0018	-0.7	4.65
													2	15.67	15.67	394000	(R)DSITTWVVLAVSFTPTK(G)	11.02	13.99	0.98	933.006	-0.0016	-0.8	5.84
													3	16.74	16.74	310000	(R)DSITTWVVLAVSFTPTK(G)	11.02	13.99	0.98	622.34	-0.0009	-0.5	5.84
													2	15.48	15.48	360000	(R)YLYGEEVEGVAFVLFGVK(I)	11.13	9.65	0.99	1010.03	-0.0042	-2.1	4.25
													3	20.13	20.13	458000	(R)YLYGEEVEGVAFVLFGVK(I)	11.12	9.9	0.99	673.686	-0.0039	-1.9	4.25
12	1	1.3	40	31	546.08	23.1	427444	180132	6.32	CL1625.Contig1_NnSL	Naja naja	Cobra venom factor	2	21.37	21.37	1220000	(K)VPDTEIETK(I)	4.85	11.06	1	516.267	0.0008	0.8	4.14	0.0606201	0.040297	0.00244281
													2	18.7	11.64	1040000	(K)DLTEEPNSQGISSK(T)	5.2	5.53	0.96	752.861	0.002	1.3	4.14
													2	10.67	2.83	216000	(K)TLFQTR(V)	5.6	5.4	0.99	383.217	0.0018	2.3	9.41
													2	15.55	8.5	377000	(K)AVYVLNDK(Y)	5.67	0	1	461.257	0.0019	2.1	5.88
													3	17.74	13.1	681000	(R)TDTEEQILVEAHGDNTPK(Q)	6.27	10.94	0.98	666.321	0.0023	1.2	4.17
													2	13.9	13.9	586000	(K)IWDTIEK(S)	6.3	0	1	452.743	0.0017	1.8	4.37
													2	21.28	21.28	93100	(R)TDTEEQILVEAHGDNTPK(Q)	6.28	10.94	0.93	998.975	-0.0029	-1.4	4.17
													2	19.94	19.94	1470000	(K)VYSYYNLDEK(C)	6.4	5.66	1	647.304	0.0014	1.1	4.37
													2	12.22	1.21	48700	(K)SIVTIVK(L)	6.48	0.13	0.99	380.253	0.0017	2.2	8.47
													2	17.25	17.25	1450000	(R)IPIIDGDGK(A)	6.47	5.66	1	464.262	0.0016	1.7	4.21
													2	11.71	11.71	270000	(K)DTCMGTLVVK(G)	6.48	11.19	0.93	562.278	0.0009	0.8	5.84
													2	17.12	17.12	414000	(R)QNQYVVVQVTGPQVR(L)	6.9	5.66	0.98	857.966	0.0006	0.4	8.75
													3	12.92	12.92	303000	(R)QNQYVVVQVTGPQVR(L)	6.88	5.66	0.99	572.313	0.0013	0.7	8.75
													2	19.9	19.9	213000	(K)GICVAEPYEIR(V)	7.37	11.19	1	653.828	0.0025	1.9	4.53
													2	19.13	19.13	1400000	(R)INYENALLAR(T)	7.17	5.66	1	588.822	0.0006	0.5	6
													2	17	9.99	35800	(R)IDVPLQIEK(A)	7.4	0.13	1	527.813	0.0044	4.2	4.37
													3	16.62	16.62	66000	(K)HFEVGFIQPGSVK(V)	7.5	0.13	0.93	482.259	0.0029	2	6.75
													2	13.93	13.93	36100	(K)HFEVGFIQPGSVK(V)	8.32	0.13	1	722.884	0.0018	1.2	6.75
													2	14.84	7.59	206000	(R)KYVLPSFEVR(L)	7.4	0.13	0.98	619.351	0.0016	1.3	8.59
													2	18.98	12.47	19900	(K)VAVIIYLNK(V)	7.77	0.13	1	516.827	0.0017	1.7	8.56
													2	20.66	20.66	1680000	(K)VNDDYLIWGSR(S)	7.83	5.66	0.99	669.329	0.0017	1.3	4.21
													3	12.24	12.24	90100	(K)VNDDYLIWGSR(S)	7.83	5.66	0.99	446.555	0.0029	2.2	4.21
													2	16.54	6.98	1020000	(K)YVLPSFEVR(L)	7.98	5.66	1	555.304	0.0012	1	6
													3	14.46	14.46	199000	(K)FFYIDGNENFHVSITAR(Y)	8.35	11.19	0.98	677.33	-0.0006	-0.3	5.32
													3	15.42	7.62	54300	(K)LFLNTPSNAQSLPITVR(T)	8.32	0.13	0.97	624.35	-0.0025	-1.3	9.75
													2	18.69	18.69	218000	(K)ATMTILTFYNAQLQEK(A)	8.97	0	1	936.483	0.0012	0.6	6.04
													3	15.85	15.85	139000	(K)KVEGVAFVLFGVK(I)	9.08	5.4	0.99	464.948	0.0048	3.4	8.59
													2	22.4	22.4	636000	(R)SDFPESWLWLTK(D)	9.75	10.81	0.99	754.875	0.0015	1	4.37
													3	18.52	18.52	60100	(K)VVLLSYQSSFLFIQTDK(G)	9.72	16.21	0.88	663.363	0.0014	0.7	5.8
													2	20.46	16.78	22100	(K)VVLLSYQSSFLFIQTDK(G)	9.68	0	0.98	994.539	-0.0028	-1.4	5.8
													3	15.98	15.98	26900	(R)DGQNLVTMNLHITPDLIPSFR(F)	9.68	0	0.95	794.415	0.0023	0.9	5.21
													3	14.63	14.63	36700	(R)SDFPESWLWLTK(D)	9.75	10.81	1	503.587	0.0029	1.9	4.37
													2	21.09	21.09	181000	(K)VEGVAFVLFGVK(I)	9.83	5.4	0.95	632.869	0.0011	0.9	5.97
													3	14.09	14.09	10700	(K)VEGVAFVLFGVK(I)	9.82	5.4	0.9	422.248	0.0007	0.5	5.97
													2	22.55	22.55	18300	(K)IIIQGDPVAQIIENSIDGSK(L)	9.97	5.4	0.89	1055.57	-0.0017	-0.8	4.03
													2	18.03	13.29	108000	(K)VFFIDLQMPYSVVK(N)	10.12	8.27	0.99	843.452	-0.0012	-0.7	5.8
													3	13.62	13.62	31400	(K)VFFIDLQMPYSVVK(N)	10.13	8.27	0.95	562.636	-0.0037	-2.2	5.8
													3	21.03	21.03	220000	(R)IEEQDGNDIYVMDVLEVIK(Q)	10.22	10.18	0.99	741.369	0.0013	0.6	3.71
													2	15.67	15.67	394000	(R)DSITTWVVLAVSFTPTK(G)	11.02	13.99	0.98	933.006	-0.0016	-0.8	5.84
													3	16.74	16.74	310000	(R)DSITTWVVLAVSFTPTK(G)	11.02	13.99	0.98	622.34	-0.0009	-0.5	5.84
12	1	1.4	19	15	239.52	26.9	506211	69677.2	7.38	Q91132	Naja kaouthia	Cobra venom factor	2	10.67	2.83	216000	(K)TLFQTR(V)	5.6	5.4	0.99	383.217	0.0018	2.3	9.41	0.0717908	0.040297	0.00289295
													2	15.55	8.5	377000	(K)AVYVLNDK(Y)	5.67	0	1	461.257	0.0019	2.1	5.88
													2	13.9	13.9	586000	(K)IWDTIEK(S)	6.3	0	1	452.743	0.0017	1.8	4.37
													2	17.25	17.25	1450000	(R)IPIIDGDGK(A)	6.47	5.66	1	464.262	0.0016	1.7	4.21
													2	11.71	11.71	270000	(K)DTCMGTLVVK(G)	6.48	11.19	0.93	562.278	0.0009	0.8	5.84
													2	17.12	17.12	414000	(R)QNQYVVVQVTGPQVR(L)	6.9	5.66	0.98	857.966	0.0006	0.4	8.75
													3	12.92	12.92	303000	(R)QNQYVVVQVTGPQVR(L)	6.88	5.66	0.99	572.313	0.0013	0.7	8.75
													2	14.84	7.59	206000	(R)KYVLPSFEVR(L)	7.4	0.13	0.98	619.351	0.0016	1.3	8.59
													2	16.54	6.98	1020000	(K)YVLPSFEVR(L)	7.98	5.66	1	555.304	0.0012	1	6
													3	16.46	16.46	1990000	(K)QLDIFVHDFPR(K)	8.13	0.13	1	462.911	0.0035	2.5	5.21
													2	15.15	5.06	332000	(K)QLDIFVHDFPR(K)	8.13	0.13	1	693.862	0.0009	0.6	5.21
													3	14.46	14.46	199000	(K)FFYIDGNENFHVSITAR(Y)	8.35	11.19	0.98	677.33	-0.0006	-0.3	5.32
													2	17.82	17.82	1240000	(K)YFTYLILNK(G)	8.43	5.66	1	587.83	0.0015	1.2	8.5
													3	16.63	16.63	87900	(-)ALYTLITPAVLR(T)	9.08	5.4	0.99	444.275	0.002	1.5	8.79
													3	18.52	18.52	60100	(K)VVLLSYQSSFLFIQTDK(G)	9.72	16.21	0.88	663.363	0.0014	0.7	5.8
													2	20.46	16.78	22100	(K)VVLLSYQSSFLFIQTDK(G)	9.68	0	0.98	994.539	-0.0028	-1.4	5.8
													3	15.98	15.98	26900	(R)DGQNLVTMNLHITPDLIPSFR(F)	9.68	0	0.95	794.415	0.0023	0.9	5.21
													2	15.48	15.48	360000	(R)YLYGEEVEGVAFVLFGVK(I)	11.13	9.65	0.99	1010.03	-0.0042	-2.1	4.25
													3	20.13	20.13	458000	(R)YLYGEEVEGVAFVLFGVK(I)	11.12	9.9	0.99	673.686	-0.0039	-1.9	4.25
12	1	1.5	18	13	222.75	9	434394	185522	6.09	I2C090	Ophiophagus hannah	Ophiophagus venom factor	2	21.37	21.37	1220000	(K)VPDTEIETK(I)	4.85	11.06	1	516.267	0.0008	0.8	4.14	0.0616058	0.040297	0.00248253
													2	15.55	8.5	377000	(K)AVYVLNDK(Y)	5.67	0	1	461.257	0.0019	2.1	5.88
													3	17.74	13.1	681000	(R)TDTEEQILVEAHGDNTPK(Q)	6.27	10.94	0.98	666.321	0.0023	1.2	4.17
													2	13.9	13.9	586000	(K)IWDTIEK(S)	6.3	0	1	452.743	0.0017	1.8	4.37
													2	21.28	21.28	93100	(R)TDTEEQILVEAHGDNTPK(Q)	6.28	10.94	0.93	998.975	-0.0029	-1.4	4.17
													2	11.71	11.71	270000	(K)DTCMGTLVVK(G)	6.48	11.19	0.93	562.278	0.0009	0.8	5.84
													3	16.92	12.72	230000	(R)IPILDGDGEATLKR(D)	6.83	5.66	0.99	499.948	0.0023	1.5	4.56
													2	17.12	17.12	414000	(R)QNQYVVVQVTGPQVR(L)	6.9	5.66	0.98	857.966	0.0006	0.4	8.75
													3	12.92	12.92	303000	(R)QNQYVVVQVTGPQVR(L)	6.88	5.66	0.99	572.313	0.0013	0.7	8.75
													2	19.1	10.48	12900	(R)IPILDGDGEATLK(R)	7.4	0.13	0.97	671.368	0.0033	2.5	4.03
													3	16.62	16.62	66000	(K)HFEVGFIQPGSVK(V)	7.5	0.13	0.93	482.259	0.0029	2	6.75
													2	13.93	13.93	36100	(K)HFEVGFIQPGSVK(V)	8.32	0.13	1	722.884	0.0018	1.2	6.75
													3	17.27	7.87	163000	(K)YVLPSFEVHLQPSEK(S)	8.05	0.13	0.99	591.646	0.002	1.1	5.4
													3	16.46	16.46	1990000	(K)QLDIFVHDFPR(K)	8.13	0.13	1	462.911	0.0035	2.5	5.21
													2	15.15	5.06	332000	(K)QLDIFVHDFPR(K)	8.13	0.13	1	693.862	0.0009	0.6	5.21
													2	15.32	10.49	227000	(R)ITPDLIPSFR(F)	8.38	5.66	1	579.83	0	0	5.84
													2	15.48	15.48	360000	(R)YLYGEEVEGVAFVLFGVK(I)	11.13	9.65	0.99	1010.03	-0.0042	-2.1	4.25
													3	20.13	20.13	458000	(R)YLYGEEVEGVAFVLFGVK(I)	11.12	9.9	0.99	673.686	-0.0039	-1.9	4.25
12	2	2.1	23	19	321.88	46.3	630898	59200.3	8.54	CL4047.Contig1_NsM2	Naja sumatrana	L-amino-acid oxidase	3	11.71	11.71	242000	(K)YPVKPSEEGK(S)	3.92	8.54	1	378.533	0.0019	1.7	6.14	0.089474	0.040297	0.00360553
													2	15.26	5.1	220000	(R)IHFAGEYTGR(F)	5.5	5.4	1	575.785	-0.0005	-0.4	6.75
													2	16.48	16.48	776000	(K)IFLTCSK(K)	6	5.4	1	434.734	0.0016	1.9	8.75
													2	16.95	16.95	1570000	(K)SASQLYQESLTK(V)	6.03	0	1	677.848	0.0034	2.5	5.72
													2	17.87	9.99	1280000	(K)VTLLEASER(V)	6.27	5.4	1	509.283	0.0014	1.4	4.53
													3	15	15	26900	(R)EIQALCYPSIKK(W)	7.5	0.13	0.98	483.932	0.0041	2.9	8.59
													2	13.35	13.35	2150000	(K)SDALFSYEK(R)	6.68	5.66	1	530.254	0.0012	1.1	4.37
													3	19.94	14.04	513000	(K)REIQALCYPSIK(K)	6.72	11.19	0.94	493.266	0.0012	0.8	8.59
													3	16.06	9.96	489000	(R)IYFEPPLPPKK(A)	7.3	27.78	0.97	443.593	0.0044	3.3	8.5
													2	11.28	3.76	336000	(R)RIYFEPPLPPK(K)	7.53	27.78	0.99	678.888	0.0007	0.5	8.59
													2	21.98	15.84	1610000	(K)TFVTADYVIVCSTSR(A)	7.83	11.06	1	859.925	0.0017	1	5.5
													2	15.02	8.2	1740000	(R)IYFEPPLPPK(K)	7.97	33.31	0.99	600.837	0.0012	1	6
													3	19.99	19.99	716000	(K)TFVTADYVIVCSTSR(A)	7.83	11.06	1	573.62	0.0027	1.6	5.5
													3	10.18	2.25	75000	(R)IYFEPPLPPK(K)	7.95	33.19	0.93	400.893	-0.0007	-0.6	6
													3	20.38	16.86	167000	(K)HVVVVGAGMAGLSAAYVLAGAGHK(V)	8.42	0.13	1	745.741	0.0012	0.5	8.6
													3	23.42	23.42	363000	(R)SPLEECFQQNDYEEFLEIAR(N)	9.15	0	1	839.714	0.0036	1.4	3.83
													2	27.72	27.72	194000	(R)SPLEECFQQNDYEEFLEIAR(N)	9.15	0	0.99	1259.07	0.0025	1	3.83
													3	13.29	13.29	1630000	(K)TCADIVINDLSLIHDLPK(R)	9.37	11.06	0.99	679.695	0.001	0.5	4.41
													2	19.46	19.46	296000	(K)TCADIVINDLSLIHDLPK(R)	9.37	11.06	1	1019.04	-0.0008	-0.4	4.41
													3	11.36	11.36	22900	(K)YTMGSITSFTPYQFQDYFESAAAPVGR(I)	9.95	0	0.93	1012.14	-0.0002	-0.1	4.37
													3	15.15	15.15	5870	(K)FGLQLNEFFQENENAWYYINNIRK(R)	10.32	0	0.47	1017.49	-0.0109	-3.6	4.79
													3	21.94	21.94	82200	(K)FGLQLNEFFQENENAWYYINNIR(K)	10.83	6.44	0.97	974.8	0	0	4.25
													3	14.97	6.88	5790	(R)FDEIVGGFDQLPISMYQAIAEMVHLNAR(V)	12.17	0	0.31	1055.53	0.0073	2.3	4.31
12	3	3.1	20	13	257.75	39.7	1.67176e+06	55994.5	7.91	CL626.Contig4_NsM2	Naja sumatrana	Zinc metalloproteinase-disintegrin-like atragin	3	11.16	11.16	5430	(K)LQHEAQCDSEECCEK(C)	2.48	0	0.58	641.582	0.0016	0.8	4.25	0.237089	0.040297	0.00955399
													2	14.31	8.67	173000	(R)DPSYGmVEPGTK(C)	5	5.66	1	648.792	15.994	-0.7	4.37
													3	15.23	8.42	2060000	(R)NGLPCQNNQGYCYNGK(C)	5.3	0.13	0.97	629.603	0.0024	1.3	8.5
													2	20.06	14.29	2320000	(R)TKPAYQFSSCSVR(E)	5.42	5.4	1	765.874	0.0034	2.2	9.99
													2	20.89	16.12	6070000	(K)TSVAVVQDYSSR(T)	5.73	10.81	0.96	656.334	0.006	4.6	5.5
													2	17.86	13.74	227000	(R)DPSYGMVEPGTK(C)	5.75	10.81	1	640.797	0.003	2.3	4.37
													3	13.77	13.77	47000	(K)TSVAVVQDYSSR(T)	5.75	0	1	437.892	0.0069	5.3	5.5
													2	18.31	18.31	295000	(R)NSMICNCSISPR(D)	5.82	5.4	0.99	719.816	0.0008	0.5	9.75
													2	19.24	14.56	1930000	(K)CPIMTNQCIALR(G)	6.85	0.13	0.99	738.86	0.0009	0.6	9.75
													3	25.12	25.12	6260000	(R)AAKDDCDLPELCTGQSAECPTDVFQR(N)	7.38	5.66	0.94	995.103	0.009	3	3.96
													4	20.12	20.12	1220000	(R)AAKDDCDLPELCTGQSAECPTDVFQR(N)	7.38	5.66	0.99	746.578	0.0035	1.2	3.96
													3	22.82	22.82	7870000	(K)DDCDLPELCTGQSAECPTDVFQR(N)	7.72	5.66	0.95	905.047	0.0075	2.8	3.66
													2	28.02	28.02	1970000	(K)DDCDLPELCTGQSAECPTDVFQR(N)	7.72	5.66	0.99	1357.06	0.0013	0.5	3.66
													2	20.57	20.57	308000	(R)VYEMVNALNTIYR(R)	8.42	0.13	1	793.407	0.0016	1	5.97
													3	14.21	14.21	69200	(R)VYEMVNALNTIYR(R)	8.42	0.13	1	529.273	-0.001	-0.7	5.97
													2	20.36	14.03	980000	(R)VTLDLFGEWR(E)	9.45	5.4	1	618.325	0.0012	1	4.37
													3	22.67	22.67	1270000	(R)NDNAQLLTGIDFNGTPVGLAYIGSICNPK(T)	9.78	5.4	0.98	1021.51	0.0005	0.2	4.21
													4	16.98	7.62	168000	(R)NDNAQLLTGIDFNGTPVGLAYIGSICNPK(T)	9.78	5.4	0.96	766.388	0.0038	1.2	4.21
													2	25.05	25.05	162000	(R)NDNAQLLTGIDFNGTPVGLAYIGSICNPK(T)	9.78	5.4	0.98	1531.76	-0.0038	-1.3	4.21
													3	15.88	15.88	30600	(R)LNFHIALIGLEIWSNGNEIK(V)	10.42	4.78	0.88	761.081	-0.0043	-1.9	5.4
12	3	3.2	17	11	226.88	26.5	1.55215e+06	71461.5	6.07	D3TTC2	Naja atra	Zinc metalloproteinase-disintegrin-like atragin	3	11.16	11.16	5430	(K)LQHEAQCDSEECCEK(C)	2.48	0	0.58	641.582	0.0016	0.8	4.25	0.220127	0.040297	0.00887044
													3	15.23	8.42	2060000	(R)NGLPCQNNQGYCYNGK(C)	5.3	0.13	0.97	629.603	0.0024	1.3	8.5
													2	20.06	14.29	2320000	(R)TKPAYQFSSCSVR(E)	5.42	5.4	1	765.874	0.0034	2.2	9.99
													2	18.31	18.31	295000	(R)NSMICNCSISPR(D)	5.82	5.4	0.99	719.816	0.0008	0.5	9.75
													2	19.24	14.56	1930000	(K)CPIMTNQCIALR(G)	6.85	0.13	0.99	738.86	0.0009	0.6	9.75
													3	25.12	25.12	6260000	(R)AAKDDCDLPELCTGQSAECPTDVFQR(N)	7.38	5.66	0.94	995.103	0.009	3	3.96
													4	20.12	20.12	1220000	(R)AAKDDCDLPELCTGQSAECPTDVFQR(N)	7.38	5.66	0.99	746.578	0.0035	1.2	3.96
													3	22.82	22.82	7870000	(K)DDCDLPELCTGQSAECPTDVFQR(N)	7.72	5.66	0.95	905.047	0.0075	2.8	3.66
													2	28.02	28.02	1970000	(K)DDCDLPELCTGQSAECPTDVFQR(N)	7.72	5.66	0.99	1357.06	0.0013	0.5	3.66
													2	21.88	14.83	475000	(K)VYEMINTMNMIYR(R)	8.57	5.66	0.97	839.394	0.0006	0.4	5.97
													3	14.17	14.17	196000	(K)VYEMINTMNMIYR(R)	8.53	11.19	0.88	559.932	0.0011	0.7	5.97
													3	22.67	22.67	1270000	(R)NDNAQLLTGIDFNGTPVGLAYIGSICNPK(T)	9.78	5.4	0.98	1021.51	0.0005	0.2	4.21
													4	16.98	7.62	168000	(R)NDNAQLLTGIDFNGTPVGLAYIGSICNPK(T)	9.78	5.4	0.96	766.388	0.0038	1.2	4.21
													2	25.05	25.05	162000	(R)NDNAQLLTGIDFNGTPVGLAYIGSICNPK(T)	9.78	5.4	0.98	1531.76	-0.0038	-1.3	4.21
													4	11.38	11.38	58800	(R)RLNFHIALIGLEIWSNINEINVQSDVR(A)	10.73	4.2	0.96	791.679	-0.0081	-2.6	5.45
													3	18.06	18.06	68500	(R)RLNFHIALIGLEIWSNINEINVQSDVR(A)	10.73	4.2	0.97	1055.24	-0.0067	-2.1	5.45
													3	24.75	24.75	57900	(R)LNFHIALIGLEIWSNINEINVQSDVR(A)	11.32	7.19	0.95	1003.2	-0.0082	-2.7	4.65
12	4	4.1	19	13	246.45	39.8	490955	65402.1	6.13	CL4231.Contig1_NsM	Naja sumatrana	Acetylcholinesterase	2	12.81	12.81	190000	(R)SKTPQELIAK(E)	5.22	0.13	1	557.828	0.0029	2.6	8.31	0.0696272	0.040297	0.00280577
													2	15.74	9.7	203000	(K)LLNATVDPPR(A)	6.1	5.4	0.99	548.311	-0.0002	-0.1	5.84
													3	13.56	6.84	1040000	(K)VYAYLFDHR(A)	7.03	0.13	0.99	395.203	0.0044	3.7	6.71
													2	12.98	12.98	402000	(K)VYAYLFDHR(A)	7.03	0.13	0.97	592.3	0.0027	2.2	6.71
													3	19.68	19.68	429000	(K)QLGCHFNNDSELVSCLR(S)	7.03	0.13	0.99	683.649	0.0042	2	5.32
													3	19.52	15.2	1710000	(R)AILQSGAPNAPWATITPAESR(R)	8.05	0.13	0.99	717.712	0.0028	1.3	6.05
													2	22.63	18.94	937000	(R)AILQSGAPNAPWATITPAESR(R)	8.05	0.13	0.98	1076.06	0.0008	0.4	6.05
													3	21.61	14.75	2560000	(R)LALQWIQNNIQHFGGNPR(A)	8.78	0.13	1	702.706	0.0046	2.2	9.75
													2	23.87	23.87	115000	(R)LALQWIQNNIQHFGGNPR(A)	8.78	0.13	0.98	1053.55	-0.0006	-0.3	9.75
													4	13.56	13.56	56300	(R)LALQWIQNNIQHFGGNPR(A)	8.78	0.13	0.96	527.28	0.0002	0.1	9.75
													3	25.03	19.78	234000	(R)AVTIFGESAGAASVGMHLLSTQSR(T)	8.9	5.4	0.99	797.41	0.0028	1.2	6.79
													2	13.99	9.48	142000	(R)AQICAFWNHFLPK(L)	8.95	5.4	0.98	816.412	0.0014	0.9	8.8
													3	23.42	23.42	401000	(R)EALDDIVGDHNVICPVVQFANDYTK(R)	9.03	5.4	1	944.791	0.0067	2.4	4.03
													2	20.19	20.19	56400	(K)DEGSYFLIYGLPGFSK(D)	9.95	5.4	0.98	896.944	0.0009	0.5	4.37
													3	18.07	6.41	29200	(R)FLTYTQNIILVSLSYR(V)	10.07	4.39	0.99	644.358	-0.003	-1.6	8.59
													3	16.02	12.1	735000	(R)GLSLPVLDGHVSAFLGVPFAEPPVGR(M)	10.42	8.03	0.99	877.816	0.0038	1.4	5.32
													4	16.68	5.79	63100	(R)GLSLPVLDGHVSAFLGVPFAEPPVGR(M)	10.43	6.95	0.98	658.612	-0.0024	-0.9	5.32
													2	20.92	15.97	18500	(R)GLSLPVLDGHVSAFLGVPFAEPPVGR(M)	10.42	2.1	0.78	1316.21	-0.0092	-3.5	5.32
													3	16.54	16.54	6640	(R)FPFVPVIDGDFFPDTPEAMLGSGNFK(E)	11.12	0	0.75	948.79	-0.0041	-1.4	3.84
12	5	5.1	11	11	175.49	24.7	166382	63234.2	9.1	CL3600.Contig1_NsM2	Naja sumatrana	Snake venom 5'-nucleotidase	2	16.58	3.9	18000	(K)IINVGSEK(V)	5.03	0.13	0.99	430.248	0.0012	1.4	6	0.0235963	0.040297	0.000950859
													2	10.94	10.94	136000	(K)ASGNPILLNK(S)	6.08	5.4	1	513.801	0.0009	0.9	8.8
													2	17.07	17.07	279000	(K)VGIIGYTTK(E)	6.48	0.13	1	476.28	0.0014	1.4	8.56
													3	15.56	15.56	293000	(R)HGQGTGELLQVSGIK(V)	6.85	0.13	0.94	508.612	0.0029	1.9	6.75
													3	16.52	9.48	213000	(K)FPILSANIRPK(G)	7.32	0.13	0.97	419.257	0.0049	3.9	11
													2	18.81	18.81	331000	(R)VVSLNVLCTECR(V)	7.47	5.66	1	725.364	0.0013	0.9	5.97
													2	18.21	12.77	253000	(K)ETPVLSNPGPYLEFR(D)	8.27	5.66	0.98	859.925	-0.0313	-18.2	4.53
													3	14.23	14.23	128000	(K)EDSSNHSSGDLDISIVGNYIK(R)	8.22	5.66	0.99	750.689	0.0019	0.8	4.22
													3	10.61	2.97	42200	(K)ETPVLSNPGPYLEFRDEVEELQK(H)	8.78	0.13	0.99	897.116	-0.0021	-0.8	4.14
													3	17.56	17.56	79400	(R)FHECNLGNLICDAVVYNNLR(H)	8.97	0	1	807.72	0.0025	1	5.32
													2	19.4	19.4	57600	(K)YLGYLNVIFDDK(G)	9.55	5.53	1	730.377	-0.0006	-0.4	4.21
12	7	7.1	5	5	90.1	8.5	106910	98435.5	8.86	CL1181.Contig1_NnSL	Naja naja	Venom phosphodiesterase	2	17.28	17.28	90400	(K)TPLNCPPGSLK(V)	5.58	0	0.99	592.311	0.0016	1.3	8.41	0.015162	0.040297	0.000610982
													2	19.45	19.45	237000	(K)FGPVSGQVIK(S)	6.5	5.66	1	516.298	0.0007	0.7	8.75
													2	19.34	10.37	148000	(K)SPDNLWVEER(M)	6.85	0.13	1	622.799	0.0007	0.6	4.14
													3	21.07	21.07	52800	(K)EQSPPLYCLFGPVPSPDVSGCK(C)	9.2	5.4	0.99	812.052	-0.0018	-0.7	4.37
													3	12.96	3.87	6350	(K)TEVTSFENIEVYNLMCDLLK(L)	11.18	0	0.85	806.721	-0.0068	-2.8	4
12	9	9.1	3	3	38.26	4.8	157667	53170.5	9.73	CL2939.Contig1_NkT	Naja kaouthia	Hyaluronidase	3	12.3	12.3	128000	(K)ICSHFLCK(K)	5.4	0	0.95	355.505	0.0004	0.3	8.76	0.0223603	0.040297	0.000901053
													2	10.19	10.19	148000	(K)LEILR(N)	6.2	0	0.99	322.211	0.001	1.5	6
													2	15.77	15.77	197000	(R)NDQLLWLWR(D)	9.6	0	1	622.333	0.0007	0.6	5.84
							7.05119e+06																		1		0.040297

## Sheet: Ns-TH
Mass spectrometric data and peptide sequences of protein identified from the Thai Naja sumatrana venom fractions using nano-ESI-LCMS/MS
Protein Fraction	Group	Subgroup	Spectra	Distinct Peptide	Distinct Summed MS/MS Search Score	% AA Coverage	Mean peptide Spectral Intensity	Protein MW (Da)	Protein Pi	NCBI/ in house database accession	Species	Protein Name	Z	Score	Fwd Rev Score	Spectrum intensity	Sequence	RT (min)	Peak Width (sec)	Average Chi Squared	m/z Measured (Da)	MH+ Mass Shift (Da)	MH+ Error (ppm)	Peptide pI	% Protein in each fraction	% purity	% venom protein
1	1	1.1	3	3	50.86	61.2	7.52767e+06	7413.9	9.4	Q9PSN6	Naja sputatrix	Neurotoxin 3	2	20.03	20.03	5120000	(-)LECHDQQSSQTPTTTGCSGGETNCYK(K)	4.45	11.18	0.99	1473.6	0.001	0.4	4.65	0.708331	0.050696	0.0359095
													3	16.05	16.05	17200000	(-)LECHDQQSSQTPTTTGCSGGETNCYKK(R)	3.97	16.46	0.92	1025.44	0.0059	1.9	5.45
													2	14.78	14.78	263000	(K)NGIEINCCTTDR(C)	6.38	5.66	0.98	726.815	0.0025	1.7	4.37
1	2	2.1	3	3	37.89	66.1	3.09967e+06	7340.9	9.3	Q9YGJ5	Naja sputatrix	Alpha-neurotoxin NTX-2	2	13.93	9.83	169000	(K)KGIEINCCTTDR(C)	6.37	38.57	0.98	733.837	-0.0063	-4.3	6.07	0.291669	0.050696	0.0147865
													4	13.24	13.24	8080000	(-)LECHDQQSSQAPTTTGCSGGETNCYKK(S)	4.05	11.06	0.96	761.828	0.0123	4	5.45
													2	10.72	10.72	1050000	(K)KGIEINCCTTDRCNN(-)	4.88	5.65	0.97	927.898	0	0	6.07
							1.06273e+07																		1		0.050696
2	1	1.1	4	2	46.76	61.1	10052500	10468	8.16	O42257	Naja sputatrix	Long neurotoxin 7	2	24.64	21.36	12800000	(R)CFITPDVTSTDCPNGHVCYTK(T)	6.35	21.86	0.92	1236.54	0.0061	2.5	5.21	0.730056	0.049799	0.036356
													3	22.12	22.12	14400000	(R)RVELGCAATCPTVKPGVDIQCCSTDNCNPFPTRP(-)	6.68	11.18	0.93	1293.26	0.0057	1.5	6.12
													5	13.33	13.33	6350000	(R)RVELGCAATCPTVKPGVDIQCCSTDNCNPFPTRP(-)	6.7	11.18	0.89	776.359	0.0087	2.2	6.12
													3	10.41	10.41	6660000	(R)CFITPDVTSTDCPNGHVCYTK(T)	11.93	131.35	0.96	824.693	0.0004	0.2	5.21
2	2	2.1	3	2	36.58	41.9	1262000	7413.9	9.4	Q9PSN6	Naja sputatrix	Neurotoxin 3	3	20.8	20.8	780000	(-)LECHDQQSSQTPTTTGCSGGETNCYK(K)	4.78	0	0.99	982.737	0.0024	0.8	4.65	0.0916518	0.049799	0.00456417
													3	15.78	15.78	346000	(-)LECHDQQSSQTPTTTGCSGGETNCYKK(R)	4.48	10.8	0.92	1025.43	0.0011	0.4	5.45
													4	12.94	12.94	2660000	(-)LECHDQQSSQTPTTTGCSGGETNCYKK(R)	4.48	10.8	0.95	769.328	0.0013	0.4	5.45
2	3	3.1	2	2	30.13	14.4	2455000	9802	9.52	O57326	Naja sputatrix	Alpha-neurotoxin NTX-3	3	16.63	16.63	3740000	(K)KGIEINCCTTDR(C)	5.23	5.53	0.99	489.563	0.003	2.1	6.07	0.178293	0.049799	0.00887879
													2	13.5	7.35	1170000	(K)GIEINCCTTDR(C)	5.5	5.66	0.96	669.792	-0.0007	-0.6	4.37
							13769500																		1		0.049799
3	1	1.1	3	2	46.3	37.7	1710000	10468	8.16	O42257	Naja sputatrix	Long neurotoxin 7	3	27.53	27.53	1140000	(R)VELGCAATCPTVKPGVDIQCCSTDNCNPFPTRP(-)	7.58	0.13	0.85	1241.22	-0.003	-0.8	4.56	1	0.05559	0.05559
													4	18.77	18.77	2330000	(R)RVELGCAATCPTVKPGVDIQCCSTDNCNPFPTRP(-)	7.4	0.13	0.92	970.195	0.0051	1.3	6.12
													4	17.72	7.84	1660000	(R)VELGCAATCPTVKPGVDIQCCSTDNCNPFPTRP(-)	7.6	5.65	0.91	931.169	0.0018	0.5	4.56
							1710000																		1		0.05559
4	1	1.1	3	3	50.8	26.7	2.61667e+06	17044.9	6.82	Q92084	Naja sputatrix	Neutral phospholipase A2 muscarinic inhibitor	2	19.55	19.55	2280000	(K)GGNNACAAAVCDCDR(L)	4.48	5.65	0.95	805.809	0.0007	0.4	4.21	0.636943	0.036151	0.0230261
													2	15.97	15.97	3560000	(K)TYSYECSQGTLTCK(G)	5.45	5.66	0.99	849.362	0.0014	0.8	5.66
													2	15.28	8.88	2010000	(K)NMIQCTVPNR(S)	5.47	0.13	0.99	616.797	-0.0003	-0.3	9.75
4	2	2.1	2	2	38.84	37.7	507000	10468	8.16	O42257	Naja sputatrix	Long neurotoxin 7	3	22.17	22.17	836000	(R)VELGCAATCPTVKPGVDIQCCSTDNCNPFPTRP(-)	7.6	5.66	0.9	1241.22	-0.0006	-0.2	4.56	0.123413	0.036151	0.00446149
													4	16.67	16.67	178000	(R)RVELGCAATCPTVKPGVDIQCCSTDNCNPFPTRP(-)	7.32	0	0.9	970.197	0.0103	2.7	6.12
4	3	3.1	2	2	35.74	13.6	984500	27486.3	6.09	Q5YF89	Naja sputatrix	Venom nerve growth factor 2	2	21.12	21.12	829000	(R)GIDSSHWNSYCTETDTFIK(A)	7.55	5.65	1	1130.99	0.0008	0.3	4.54	0.239645	0.036151	0.00866339
													3	14.62	8.59	1140000	(R)FIRIDTACVCVITK(K)	7.77	0.13	1	565.97	0.0019	1.1	8.75
							4.10817e+06																		1		0.036151
5	1	1.1	9	8	143.35	65.7	2.67829e+06	17044.9	6.82	Q92084	Naja sputatrix	Neutral phospholipase A2 muscarinic inhibitor	3	25.65	25.65	1180000	(K)NMIQCTVPNRSWWHFADYGCYCGR(G)	8.2	5.65	0.94	1026.77	0.0078	2.5	8.6	0.298574	0.176018	0.0525544
													3	20.89	20.89	4320000	(K)TYSYECSQGTLTCKGGNNACAAAVCDCDR(L)	5.8	0.13	0.9	1097.11	0.002	0.6	4.55
													2	20.22	20.22	2280000	(R)CCQIHDNCYNEAEK(I)	4.07	0	0.97	920.858	0.0032	1.7	4.65
													3	16.86	16.86	3970000	(R)LAAICFAGAPYNDNNYNIDLKAR(C)	7.93	16.71	1	862.094	0.0056	2.2	5.96
													2	16.41	16.41	290000	(R)CWPYFKTYSYECSQGTLTCK(G)	7.55	0.13	0.95	1290.05	-0.0043	-1.6	8.38
													3	16.25	7.51	2800000	(R)CWPYFKTYSYECSQGTLTCK(G)	7.55	0.13	0.94	860.372	-0.0028	-1.1	8.38
													3	15.61	15.61	4030000	(K)GGNNACAAAVCDCDR(L)	4.2	5.4	0.97	537.544	0.007	4.4	4.21
													2	14.03	14.03	5200000	(K)NMIQCTVPNR(S)	5.33	0.13	0.91	616.802	0.0091	7.4	9.75
													2	13.68	13.68	34600	(K)TYSYECSQGTLTCK(G)	14.4	1.34	0.97	849.358	-0.0054	-3.2	5.66
5	1	1.2	8	7	109.9	48.6	2729325	16983.9	6.05	CL3683.Contig1_NsM2	Naja sumatrana	Acidic phospholipase A2 C	3	20.89	20.89	4320000	(K)TYSYECSQGTLTCKGGNNACAAAVCDCDR(L)	5.8	0.13	0.9	1097.11	0.002	0.6	4.55	0.304264	0.176018	0.0535559
													3	16.86	16.86	3970000	(R)LAAICFAGAPYNDNNYNIDLKAR(C)	7.93	16.71	1	862.094	0.0056	2.2	5.96
													2	16.41	16.41	290000	(K)CWPYFKTYSYECSQGTLTCK(G)	7.55	0.13	0.95	1290.05	-0.0043	-1.6	8.38
													3	16.25	7.51	2800000	(K)CWPYFKTYSYECSQGTLTCK(G)	7.55	0.13	0.94	860.372	-0.0028	-1.1	8.38
													3	15.61	15.61	4030000	(K)GGNNACAAAVCDCDR(L)	4.2	5.4	0.97	537.544	0.007	4.4	4.21
													2	14.03	14.03	5200000	(K)NMIQCTVPNR(S)	5.33	0.13	0.91	616.802	0.0091	7.4	9.75
													2	13.68	13.68	34600	(K)TYSYECSQGTLTCK(G)	14.4	1.34	0.97	849.358	-0.0054	-3.2	5.66
													2	12.42	12.42	1190000	(K)ISKCWPYFK(T)	6.92	5.53	0.99	614.816	0.0056	4.6	9.7
5	1	1.3	4	4	64.56	34.2	2413650	16871.6	6.04	P00597	Naja kaouthia	Acidic phospholipase A2 2	3	20.89	20.89	4320000	(K)TYSYECSQGTLTCKGGNNACAAAVCDCDR(L)	5.8	0.13	0.9	1097.11	0.002	0.6	4.55	0.269072	0.176018	0.0473616
													3	15.61	15.61	4030000	(K)GGNNACAAAVCDCDR(L)	4.2	5.4	0.97	537.544	0.007	4.4	4.21
													3	14.38	3.91	1270000	(R)LAAICFAGAPYNNNNYNIDLK(A)	11.05	9.12	0.97	786.042	-0.0282	-12	5.83
													2	13.68	13.68	34600	(K)TYSYECSQGTLTCK(G)	14.4	1.34	0.97	849.358	-0.0054	-3.2	5.66
5	2	2.1	2	2	26.41	16	1149000	9612.5	10.2	Q9W6W9	Naja atra	Cytotoxin 4N	2	15.15	15.15	1370000	(K)MFMVSNLTVPVKR(G)	7.77	5.66	1	761.419	0.0035	2.3	11	0.12809	0.176018	0.0225461
													2	11.26	7.65	928000	(K)MFMVSNLTVPVK(R)	8.63	11.19	1	683.368	0.0026	1.9	8.5
							8.97026e+06																		1		0.176018
6	1	1.1	16	9	146.12	88.3	1.43691e+07	7206.5	10.24	P60310	Naja sputatrix	Cytotoxin 5b	2	21.74	14.95	55200000	(-)LKCNKLVPLFYK(T)	5.88	33.29	0.91	761.935	-0.0187	-12.3	10	0.446771	0.259447	0.115913
													2	19.65	19.65	93300000	(K)MFMVSNLTVPVKR(G)	7.35	68.31	0.87	761.418	0.0017	1.1	11
													2	17.07	17.07	50900	(K)NLCYKMFMVSNLTVPVKR(G)	7.73	5.65	0.98	1100.57	-0.011	-5	10.29
													3	17.04	8.46	2130000	(K)MFMVSNLTVPVKRGCIDVCPK(N)	7.93	11.19	0.97	817.751	0.0005	0.2	9.99
													2	16.62	11.58	439000	(K)NLCYKMFMVSNLTVPVK(R)	9.25	5.66	0.96	1022.53	0.0031	1.5	9.7
													2	15.76	6.2	2320000	(K)LVPLFYK(T)	6.53	0	0.94	440.279	0.0165	18.7	8.59
													2	14.47	4.86	101000	(K)LVPLFYK(T)	23.35	1.02	1	440.27	-0.0003	-0.4	8.59
													2	14.19	6.59	7970000	(K)LVPLFYK(T)	12.65	205.63	0.99	440.271	0.0001	0.1	8.59
													2	14.07	14.07	5450000	(K)CNKLVPLFYK(T)	6.27	0.13	0.92	641.356	0.0013	1	9.7
													2	14.01	14.01	3790000	(K)YVCCNTDRCN(-)	2.3	15.68	0.99	681.256	0.0012	0.9	5.83
													2	13.64	7.06	13300000	(K)LVPLFYK(T)	15.37	239.29	0.99	440.271	-0.0001	-0.1	8.59
													3	13.28	13.28	2330000	(K)NLCYKMFMVSNLTVPVK(R)	9.25	5.66	0.97	682.02	0.002	1	9.7
													3	12.26	12.26	25100000	(K)MFMVSNLTVPVKR(G)	15.82	228.12	0.99	507.949	0.0032	2.1	11
													3	12.19	12.19	17700000	(K)MFMVSNLTVPVKR(G)	12.58	234.55	0.99	507.948	0.0017	1.1	11
													2	12.04	4.29	383000	(K)LVPLFYK(T)	24.15	5.48	1	440.27	-0.0003	-0.4	8.59
													3	10.16	4	341000	(K)RGCIDVCPKNSALVK(Y)	5.35	0.13	0.93	572.969	0.005	2.9	9.99
6	1	1.2	15	8	124.1	53	1.14609e+07	9597.5	10.2	P01443	Naja atra	Cytotoxin 4	2	19.65	19.65	93300000	(K)MFMVSNLTVPVKR(G)	7.35	68.31	0.87	761.418	0.0017	1.1	11	0.35635	0.259447	0.0924539
													2	17.07	17.07	50900	(K)NLCYKMFMVSNLTVPVKR(G)	7.73	5.65	0.98	1100.57	-0.011	-5	10.29
													3	17.04	8.46	2130000	(K)MFMVSNLTVPVKRGCIDVCPK(N)	7.93	11.19	0.97	817.751	0.0005	0.2	9.99
													2	16.62	11.58	439000	(K)NLCYKMFMVSNLTVPVK(R)	9.25	5.66	0.96	1022.53	0.0031	1.5	9.7
													2	15.76	6.2	2320000	(K)LVPLFYK(T)	6.53	0	0.94	440.279	0.0165	18.7	8.59
													2	14.47	4.86	101000	(K)LVPLFYK(T)	23.35	1.02	1	440.27	-0.0003	-0.4	8.59
													2	14.19	6.59	7970000	(K)LVPLFYK(T)	12.65	205.63	0.99	440.271	0.0001	0.1	8.59
													2	14.07	14.07	5450000	(K)CNKLVPLFYK(T)	6.27	0.13	0.92	641.356	0.0013	1	9.7
													2	13.73	13.73	999000	(R)KCNKLVPLFYK(T)	5.88	44.22	0.99	705.402	-0.0014	-1	10
													2	13.64	7.06	13300000	(K)LVPLFYK(T)	15.37	239.29	0.99	440.271	-0.0001	-0.1	8.59
													3	13.28	13.28	2330000	(K)NLCYKMFMVSNLTVPVK(R)	9.25	5.66	0.97	682.02	0.002	1	9.7
													3	12.26	12.26	25100000	(K)MFMVSNLTVPVKR(G)	15.82	228.12	0.99	507.949	0.0032	2.1	11
													3	12.19	12.19	17700000	(K)MFMVSNLTVPVKR(G)	12.58	234.55	0.99	507.948	0.0017	1.1	11
													2	12.04	4.29	383000	(K)LVPLFYK(T)	24.15	5.48	1	440.27	-0.0003	-0.4	8.59
													3	10.16	4	341000	(K)RGCIDVCPKNSALVK(Y)	5.35	0.13	0.93	572.969	0.005	2.9	9.99
6	2	2.1	4	4	73.76	35.6	2468675	17044.9	6.82	Q92084	Naja sputatrix	Neutral phospholipase A2 muscarinic inhibitor	2	25.56	17.9	3100000	(K)TYSYECSQGTLTCK(G)	5.33	11.18	0.89	849.361	0.0012	0.7	5.66	0.0767575	0.259447	0.0199145
													2	18.35	18.35	705000	(R)SWWHFADYGCYCGR(G)	8.13	11.18	0.99	932.872	0.0045	2.4	6.46
													2	15.42	15.42	69700	(R)CCQIHDNCYNEAEK(I)	4.43	3.88	0.9	920.856	-0.0004	-0.2	4.65
													2	14.43	5.82	6000000	(K)NMIQCTVPNR(S)	5.35	0.13	0.91	616.798	0.0007	0.6	9.75
6	2	2.2	3	3	60.69	26.7	3.86333e+06	16952.8	5.55	Q9I900	Naja sputatrix	Acidic phospholipase A2 D	2	25.56	17.9	3100000	(K)TYSYECSQGTLTCK(G)	5.33	11.18	0.89	849.361	0.0012	0.7	5.66	0.120121	0.259447	0.0311651
													2	20.7	20.7	2490000	(K)GGNDACAAAVCDCDR(L)	4.6	5.4	0.98	806.301	0.0011	0.7	3.93
													2	14.43	5.82	6000000	(K)NMIQCTVPNR(S)	5.35	0.13	0.91	616.798	0.0007	0.6	9.75
							3.2162e+07																		1		0.259447
7	1	1.1	10	5	80.91	55	8976500	7203.6	10.3	P60302	Naja sputatrix	Cytotoxin 3	2	20.08	14.58	16900000	(-)LKCNKLVPLFYK(T)	5.37	21.86	0.94	761.944	-0.0001	-0.1	10	0.435331	0.291102	0.126726
													3	16.43	8.04	6160000	(K)CNKLVPLFYK(T)	6.45	0.13	0.88	427.906	0.0008	0.6	9.7
													2	15.66	15.66	3700000	(K)YVCCNTDRCN(-)	2.28	14.94	0.98	681.255	0.0006	0.4	5.83
													2	15.05	6.93	18300000	(K)LVPLFYK(T)	12.22	207.63	0.99	440.271	0.0001	0.1	8.59
													2	13.69	13.69	9720000	(K)MFMVATPKVPVK(R)	6.52	16.59	0.92	674.381	0.0024	1.8	10
													2	13.57	7.46	18700000	(K)LVPLFYK(T)	15.52	210.83	0.99	440.271	0.0003	0.3	8.59
													2	12.91	12.91	108000	(K)LVPLFYK(T)	0.53	2.55	0.97	440.271	0.0009	1	8.59
													2	11.53	6.5	3870000	(K)LVPLFYK(T)	8.6	38.83	1	440.271	0.0001	0.1	8.59
													2	10.24	10.24	207000	(K)LVPLFYK(T)	3.77	3.38	0.99	440.27	-0.0017	-2	8.59
													2	10.08	10.08	12100000	(K)LVPLFYK(T)	17.58	210.52	0.99	440.27	-0.0003	-0.4	8.59
7	1	1.2	9	4	64.44	29.6	8.81844e+06	9612.5	10.2	Q9W6W9	Naja atra	Cytotoxin 4N	2	19.69	19.69	19800000	(K)MFMVSNLTVPVKR(G)	7.98	22.24	0.99	761.418	0.0017	1.1	11	0.427666	0.291102	0.124494
													3	16.43	8.04	6160000	(K)CNKLVPLFYK(T)	6.45	0.13	0.88	427.906	0.0008	0.6	9.7
													2	15.05	6.93	18300000	(K)LVPLFYK(T)	12.22	207.63	0.99	440.271	0.0001	0.1	8.59
													2	13.57	7.46	18700000	(K)LVPLFYK(T)	15.52	210.83	0.99	440.271	0.0003	0.3	8.59
													2	13.27	13.27	121000	(R)KCNKLVPLFYK(T)	5.35	11.06	0.99	705.404	0.0036	2.5	10
													2	12.91	12.91	108000	(K)LVPLFYK(T)	0.53	2.55	0.97	440.271	0.0009	1	8.59
													2	11.53	6.5	3870000	(K)LVPLFYK(T)	8.6	38.83	1	440.271	0.0001	0.1	8.59
													2	10.24	10.24	207000	(K)LVPLFYK(T)	3.77	3.38	0.99	440.27	-0.0017	-2	8.59
													2	10.08	10.08	12100000	(K)LVPLFYK(T)	17.58	210.52	0.99	440.27	-0.0003	-0.4	8.59
7	1	1.3	2	2	30.26	28.3	2825000	9465.3	10.06	P80245	Naja atra	Cytotoxin 6	2	15.66	15.66	3700000	(K)YVCCNTDRCN(-)	2.28	14.94	0.98	681.255	0.0006	0.4	5.83	0.137003	0.291102	0.0398819
													3	14.6	14.6	1950000	(K)MFMVAAPKVPVKR(G)	6.28	5.66	0.9	491.947	-0.018	-12.2	11.17
							2.06199e+07																		1		0.291102
8	1	1.1	5	5	86.04	50.6	604600	17044.9	6.82	Q92084	Naja sputatrix	Neutral phospholipase A2 muscarinic inhibitor	2	19.9	12.42	742000	(K)TYSYECSQGTLTCK(G)	5.88	4.13	1	849.361	0.0008	0.5	5.66	0.540175	0.001518	0.000819986
													2	19.05	19.05	348000	(R)CCQIHDNCYNEAEK(I)	4.67	6.05	0.93	920.856	0.001	0.5	4.65
													2	17.84	17.84	596000	(K)GGNNACAAAVCDCDR(L)	4.75	9.05	0.88	805.809	0.0007	0.4	4.21
													3	15.14	15.14	307000	(R)LAAICFAGAPYNDNNYNIDLK(A)	8.85	10.64	0.95	786.383	0.0108	4.6	4.21
													2	14.11	5.83	1030000	(K)NMIQCTVPNR(S)	6.02	5.28	0.98	616.798	0.0003	0.2	9.75
8	2	2.1	3	2	35.67	28.7	514667	12094.4	9.34	P82885	Naja kaouthia	Thaicobrin	2	20.57	13.19	323000	(K)TVENVGVSQVAPDNPER(F)	6.27	7.25	0.96	905.951	0.0023	1.3	4.14	0.459825	0.001518	0.000698014
													3	17.36	10.15	550000	(K)TVENVGVSQVAPDNPER(F)	6.27	7.25	0.97	604.303	0.0027	1.5	4.14
													2	15.1	15.1	671000	(R)FDGSPCVLGSPGFR(S)	7.8	7.83	1	748.354	0.0007	0.5	5.84
							1.11927e+06																		1		0.001518
9	1	1.1	6	5	71.16	53.3	4837500	7206.5	10.24	P60310	Naja sputatrix	Cytotoxin 5b	3	16.37	8.19	3390000	(K)CNKLVPLFYK(T)	7.5	0.13	0.97	427.906	0.0014	1.1	9.7	0.872066	0.017942	0.0156466
													2	15.26	15.26	12300000	(K)YVCCNTDR(C)	2.33	17.42	0.97	544.219	0.0014	1.3	5.83
													2	13.71	8.57	537000	(-)LKCNKLVPLFYK(T)	7.02	21.61	0.94	761.943	-0.0019	-1.2	10
													2	13.5	13.5	557000	(K)MFMVSNLTVPVKR(G)	8.38	5.66	0.99	761.419	0.0025	1.7	11
													2	12.32	6.89	12200000	(K)LVPLFYK(T)	11.95	159.95	0.99	440.27	-0.0007	-0.8	8.59
													2	10.56	5.39	41000	(K)LVPLFYK(T)	23.15	0.38	0.95	440.271	0.0013	1.4	8.59
9	2	2.1	4	4	68.74	36.3	709675	17044.9	6.82	Q92084	Naja sputatrix	Neutral phospholipase A2 muscarinic inhibitor	2	22.3	15.08	1180000	(K)TYSYECSQGTLTCK(G)	5.78	0.13	0.99	849.362	0.0018	1	5.66	0.127934	0.017942	0.0022954
													2	16.71	16.71	97500	(R)CCQIHDNCYNEAEK(I)	4.58	4.64	0.91	920.857	0.0018	1	4.65
													2	15.49	15.49	61200	(K)GGNNACAAAVCDCDR(L)	4.6	0	0.98	805.81	0.0017	1	4.21
													2	14.24	8.85	1500000	(K)NMIQCTVPNR(S)	5.87	0.13	0.98	616.797	-0.0001	-0.1	9.75
							5547175																		1		0.017942
10	1	1.1	4	4	73.08	36.3	421250	17044.9	6.82	CL2189.Contig1_CbM	Calliophis bivirgatus	Neutral phospholipase A2 muscarinic inhibitor	2	23.33	15.38	878000	(K)TYSYECSQGTLTCK(G)	5.88	5.4	0.99	849.361	0.0002	0.1	5.66	1	0.001878	0.001878
													2	19.72	19.72	116000	(K)GGNNACAAAVCDCDR(L)	4.72	0	0.98	805.81	0.0019	1.2	4.21
													2	16.69	16.69	206000	(R)CCQIHDNCYNEAEK(I)	4.7	5.15	0.82	920.857	0.002	1.1	4.65
													2	13.34	6.51	485000	(K)NMIQCTVPNR(S)	6	5.4	0.98	616.799	0.0025	2	9.75
							421250																		1		0.001878
11	1	1.1	6	4	49.16	11.9	2.88549e+06	68230.5	5.19	D3TTC1	Naja atra	Zinc metalloproteinase-disintegrin-like kaouthiagin-like	2	14.4	16.75	305000	(R)VAKDDCDLPELCTGQSAECPTDSLQR(N)	17.23	14	0.99	1483.15	0.0001	0	3.96	0.942315	0.018675	0.0175977
													2	10.58	13.46	1300000	(R)NDNAQLLTGIDFNGNTVGR(A)	20.32	18	0.98	1010	0.0033	1.7	4.21
													2	9.66	10.73	305000	(R)VAKDDCDLPELCTGQSAECPTDSLQR(N)	17.23	14	0.99	1483.15	0.0001	0	3.96
													2	9.64	9.36	7700000	(K)GCFDLNMR(G)	16.85	22	0.98	506.723	0.0041	4.1	5.84
													2	7.99	7.62	7700000	(K)GCFDLNMR(G)	16.85	22	0.98	506.724	0.0065	6.5	5.84
													2	7.46	7.46	2950	(R)LYCTEK(N)	1.22	6	0.98	407.189	-0.0105	-12.9	6
11	2	2.1	5	3	32.85	7.5	176640	98463.6	8.86	CL2341.Contig1_NsM	Naja sumatrana	Venom phosphodiesterase	2	15.12	16.61	184000	(R)MANVLCSCSEDCLTK(K)	16.72	16	0.94	894.377	0.0028	1.6	4.37	0.0576853	0.018675	0.00107727
													2	13.38	13.38	184000	(R)MANVLCSCSEDCLTK(K)	16.72	16	0.94	894.377	0.0028	1.6	4.37
													2	9.59	8.93	29200	(K)TEVTSFENIEVYNLMCDLLK(L)	29.2	23	0.98	1209.58	-0.0022	-0.9	4
													3	8.14	8.14	243000	(K)DQCASSSASQCPEGFDQSPLILFSMDGFR(A)	27.03	22	0.98	1079.8	-0.0025	-0.8	3.84
													3	6.04	6.04	243000	(K)DQCASSSASQCPEGFDQSPLILFSMDGFR(A)	27.03	22	0.98	1079.8	-0.0025	-0.8	3.84
							3.06213e+06																		1		0.018675
12	1	1.1	3	3	22.56	7.3	147467	71133	5.75	CL626.Contig1_NsM	Naja sumatrana	Zinc metalloproteinase-disintegrin-like atragin	2	9.72	10.91	37200	(R)NDNAQLLTGIDFNGNTVGR(A)	20.4	19	0.98	1009.99	-0.0097	-4.8	4.21	0.313126	0.041184	0.0128958
													2	7.63	7.63	375000	(K)DDCDLPELCTGQSAECPTDVFQR(N)	19.98	17	0.98	1357.05	-0.0262	-9.7	3.66
													2	5.21	5.21	30200	(R)AAKDDCDLPELCTGQSAECPTDVFQR(N)	19.22	13	0.98	1492.14	-0.0089	-3	3.96
12	1	1.2	2	2	16.64	8.1	202600	71461.5	6.07	D3TTC2	Naja atra	Zinc metalloproteinase-disintegrin-like atragin	2	7.63	7.63	375000	(K)DDCDLPELCTGQSAECPTDVFQR(N)	19.98	17	0.98	1357.05	-0.0262	-9.7	3.66	0.430194	0.041184	0.0177171
													2	5.21	5.21	30200	(R)AAKDDCDLPELCTGQSAECPTDVFQR(N)	19.22	13	0.98	1492.14	-0.0089	-3	3.96
12	2	2.1	3	2	17.62	5.8	21533.3	59041.3	9.02	CL4047.Contig1_NsM	Naja sumatrana	L-amino acid oxidase	2	9.07	9.07	35000	(R)IYFEPPLPPK(K)	20.03	44	0.96	600.833	-0.0078	-6.5	6	0.0457232	0.041184	0.0018
													2	8.55	8.55	14800	(R)SPLEECFQQNDYEEFLEIAR(N)	23.88	7	0.79	1259.06	-0.0109	-4.3	3.83
													2	6.04	4.94	14800	(R)SPLEECFQQNDYEEFLEIAR(N)	23.88	7	0.79	1259.06	-0.0208	-8.3	3.83
12	3	3.1	2	2	16.46	2.4	39850	186055	5.99	Q91132	Naja kaouthia	Cobra venom factor	2	9.83	1.29	24800	(K)ISYIITK(N)	15.8	28	0.99	419.259	0.0033	4	8.59	0.0846162	0.041184	0.00348483
													3	6.63	6.63	54900	(K)SDFGCTAGSGQNNLGVFEDAGLALTTSTNLNTK(Q)	24.08	25	0.91	1120.86	0.0073	2.2	4.03
12	5	5.1	2	1	10.98	1.1	59500	98463.6	8.86	CL2341.Contig1_NsM	Naja sumatrana	Venom phosphodiesterase	2	10.98	9.72	59500	(K)FGPVSGQVIK(S)	16.37	25	0.95	516.3	0.0041	3.9	8.75	0.12634	0.041184	0.0052032
													2	9.12	7.13	59500	(K)FGPVSGQVIK(S)	16.37	25	0.95	516.299	0.0031	3	8.75
							470950																		1		0.041184

## Sheet: Ns-SU
Mass spectrometric data and peptide sequences of protein identified from the Sumatran (Indonesia) Naja sumatrana venom fractions using nano-ESI-LCMS/MS
Protein Fraction	Group	Subgroup	Spectra	Distinct Peptide	Distinct Summed MS/MS Search Score	% AA Coverage	Mean peptide Spectral Intensity	Protein MW (Da)	Protein Pi	NCBI/ in house database accession	Species	Protein Name	Z	Score	Fwd Rev Score	SPI (%)	Spectrum intensity	Sequence	RT (min)	Peak Width (sec)	Averageine Chi Squared	m/z Measured (Da)	MH+ Mass Shift (Da)	MH+ Error (ppm)	Peptide pI	% Protein in each fraction	% purity	% venom protein
1	1	1.1	3	2	28.83	18	2.38933e+06	7274	9.87	P60774	Naja samarensis	Short neurotoxin 1	2	14.25	14.25	78.8	6270000	(K)LNCCTTDR(C)	2.43	59.03	0.95	520.218	-0.0002	-0.2	5.84	1	0.008411	0.008411
													2	13.18	13.18	75	449000	(K)LNCCTTDRCNN(-)	2.25	15.86	0.94	714.276	-0.0005	-0.4	5.84
													2	14.58	14.58	72.6	449000	(K)LNCCTTDRCNN(-)	2.25	15.86	0.94	714.276	-0.0005	-0.4	5.84
							2.38933e+06																			1		0.008411
2	1	1.1	3	3	55.83	64.5	1.48717e+06	7413.9	9.4	Q9PSN6	Naja sputatrix	Neurotoxin 3	3	20.04	20.04	86	51600	(-)LECHDQQSSQTPTTTGCSGGETNCYK(K)	4.28	5.4	0.89	982.738	0.0048	1.6	4.65	1	0.011307	0.011307
													2	15.49	15.49	77.7	4320000	(K)NGIEINCCTTDR(C)	5.47	10.81	0.99	726.816	0.0037	2.6	4.37
													2	20.3	20.3	97.7	89900	(K)NGIEINCCTTDRCNN(-)	5.42	5.4	0.91	920.872	0.0004	0.2	4.37
							1.48717e+06																			1		0.011307
3	1	1.1	13	7	126.59	62.9	4.20914e+06	9375.7	10.2	CL534.Contig1_NkT	Naja kaouthia	Kunitz-type serine protease inhibitor	2	14.83	8.85	78.4	101000	(R)TIDECNRTCVG(-)	3.8	0	0.96	662.786	0.0025	1.9	4.37	0.270797	0.080038	0.0216741
													2	16.37	16.37	76.6	1990000	(R)FCELPAAK(G)	5.27	47.62	1	468.238	0.0022	2.4	6
													3	17.59	17.59	85.5	1500000	(K)FIYGGCGGNANRFR(T)	5.5	0.13	1	530.254	0.0031	1.9	10.84
													2	18.54	8.33	94.1	297000	(K)FIYGGCGGNANRFR(T)	5.5	0.13	1	794.877	0.0026	1.6	10.84
													5	14	14	75	1630000	(K)GLCNAYKPAFYYNKDSHR(C)	5.6	0	0.98	441.614	0.0062	2.8	9.4
													4	15.86	8.96	92.5	1590000	(K)GLCNAYKPAFYYNKDSHR(C)	5.6	0	0.99	551.765	0.0044	2	9.4
													3	23.62	23.62	100	983000	(K)GLCNAYKPAFYYNKDSHR(C)	5.62	5.54	0.88	735.351	0.0028	1.3	9.4
													2	21.43	21.43	96.7	38700000	(K)GLCNAYKPAFYYNK(D)	6.17	45.79	0.91	854.915	0.0079	4.6	9.4
													2	15.42	15.42	71.9	573000	(R)FCELPAAK(G)	7.23	149.77	1	468.236	-0.0004	-0.4	6
													3	16.72	16.72	75.1	132000	(R)FCELPAAKGLCNAYKPAFYYNK(D)	7.5	21.62	0.87	875.759	-0.0004	-0.2	9.31
													2	15.08	15.08	71.2	70800	(K)FIYGGCGGNANR(F)	7.28	27.02	0.98	643.294	0.0073	5.7	8.75
													2	17.76	17.76	81.5	782000	(K)GLCNAYKPAFYYNK(D)	7.9	88.38	0.85	854.915	0.0071	4.2	9.4
													3	14.54	14.54	95.3	6370000	(K)GLCNAYKPAFYYNK(D)	9.05	94.03	0.96	570.277	0.001	0.6	9.4
3	1	1.2	11	6	109.55	92.7	4.75853e+06	6472.2	9.78	unigene30356_NkT	Naja kaouthia	Kunitz-type serine protease inhibitor	2	14.83	8.85	78.4	101000	(R)TIDECNRTCVG(-)	3.8	0	0.96	662.786	0.0025	1.9	4.37	0.306142	0.080038	0.024503
													2	16.05	16.05	81.5	320000	(-)GFCELPAAK(G)	5.43	11.06	0.99	496.748	0.0017	1.8	6
													3	17.59	17.59	85.5	1500000	(K)FIYGGCGGNANRFR(T)	5.5	0.13	1	530.254	0.0031	1.9	10.84
													2	18.54	8.33	94.1	297000	(K)FIYGGCGGNANRFR(T)	5.5	0.13	1	794.877	0.0026	1.6	10.84
													5	14	14	75	1630000	(K)GLCNAYKPAFYYNKDSHR(C)	5.6	0	0.98	441.614	0.0062	2.8	9.4
													4	15.86	8.96	92.5	1590000	(K)GLCNAYKPAFYYNKDSHR(C)	5.6	0	0.99	551.765	0.0044	2	9.4
													3	23.62	23.62	100	983000	(K)GLCNAYKPAFYYNKDSHR(C)	5.62	5.54	0.88	735.351	0.0028	1.3	9.4
													2	21.43	21.43	96.7	38700000	(K)GLCNAYKPAFYYNK(D)	6.17	45.79	0.91	854.915	0.0079	4.6	9.4
													2	15.08	15.08	71.2	70800	(K)FIYGGCGGNANR(F)	7.28	27.02	0.98	643.294	0.0073	5.7	8.75
													2	17.76	17.76	81.5	782000	(K)GLCNAYKPAFYYNK(D)	7.9	88.38	0.85	854.915	0.0071	4.2	9.4
													3	14.54	14.54	95.3	6370000	(K)GLCNAYKPAFYYNK(D)	9.05	94.03	0.96	570.277	0.001	0.6	9.4
3	1	1.3	5	4	64.33	80.4	613760	4982.5	9.87	unigene8258_TwM	Tropidolaemus wagleri	Kunitz-type serine protease inhibitor	2	14.83	8.85	78.4	101000	(R)TIDECNRTCVG(-)	3.8	0	0.96	662.786	0.0025	1.9	4.37	0.0394866	0.080038	0.00316043
													3	17.59	17.59	85.5	1500000	(K)FIYGGCGGNANRFR(T)	5.5	0.13	1	530.254	0.0031	1.9	10.84
													2	18.54	8.33	94.1	297000	(K)FIYGGCGGNANRFR(T)	5.5	0.13	1	794.877	0.0026	1.6	10.84
													2	15.88	15.88	82	1100000	(-)YKPAFYYNK(D)	6.12	45.79	0.99	597.303	0.0004	0.3	9.4
													2	15.08	15.08	71.2	70800	(K)FIYGGCGGNANR(F)	7.28	27.02	0.98	643.294	0.0073	5.7	8.75
3	2	2.1	7	5	84.38	79	964199	7340.9	9.3	Q9YGJ5	Naja sputatrix	Alpha-neurotoxin NTX-2	3	19.29	19.29	82.1	213000	(-)LECHDQQSSQAPTTTGCSGGETNCYKK(S)	3.72	0	0.88	1015.44	0.018	5.9	5.45	0.0620322	0.080038	0.00496493
													3	14.98	9.78	82.8	701000	(K)KGIEINCCTTDR(C)	4.62	0.13	0.99	489.563	0.0018	1.2	6.07
													2	15.7	15.7	80.8	575000	(K)KGIEINCCTTDR(C)	4.5	32.94	0.99	733.84	0.0009	0.6	6.07
													3	16.78	16.78	72	905000	(R)GCGCPSVKKGIEINCCTTDR(C)	4.62	0.13	0.96	771.347	0.0029	1.3	8.59
													2	16.09	16.09	79.4	2700000	(K)GIEINCCTTDRCNN(-)	4.95	20.85	0.98	863.853	0.0048	2.8	4.37
													2	16.52	10.09	82.7	1650000	(K)GIEINCCTTDR(C)	8.8	134.98	0.98	669.792	-0.0001	-0.1	4.37
													2	13.24	13.24	74.1	5390	(K)GIEINCCTTDR(C)	9.37	0	0.89	669.792	-0.0001	-0.1	4.37
3	2	2.2	7	5	79.1	77.4	1.03691e+06	7371.9	8.35	Q9YGJ6	Naja sputatrix	Alpha-neurotoxin NTX-1	3	14.98	9.78	82.8	701000	(K)KGIEINCCTTDR(C)	4.62	0.13	0.99	489.563	0.0018	1.2	6.07	0.0667103	0.080038	0.00533936
													2	15.7	15.7	80.8	575000	(K)KGIEINCCTTDR(C)	4.5	32.94	0.99	733.84	0.0009	0.6	6.07
													2	14.01	14.01	76.2	722000	(-)LECHDQQSSETPTTTGCSGGETNCYK(K)	4.2	27.28	0.96	1474.1	0.0086	2.9	4.4
													3	16.78	16.78	72	905000	(R)GCGCPSVKKGIEINCCTTDR(C)	4.62	0.13	0.96	771.347	0.0029	1.3	8.59
													2	16.09	16.09	79.4	2700000	(K)GIEINCCTTDRCNN(-)	4.95	20.85	0.98	863.853	0.0048	2.8	4.37
													2	16.52	10.09	82.7	1650000	(K)GIEINCCTTDR(C)	8.8	134.98	0.98	669.792	-0.0001	-0.1	4.37
													2	13.24	13.24	74.1	5390	(K)GIEINCCTTDR(C)	9.37	0	0.89	669.792	-0.0001	-0.1	4.37
3	3	3.1	4	3	60.03	64.5	1997875	7413.9	9.4	Q9PSN6	Naja sputatrix	Neurotoxin 3	3	20.74	20.74	86.7	4280000	(-)LECHDQQSSQTPTTTGCSGGETNCYK(K)	4.02	5.41	0.96	982.74	0.0135	4.6	4.65	0.128534	0.080038	0.0102876
													2	20.78	20.78	85.6	341000	(-)LECHDQQSSQTPTTTGCSGGETNCYK(K)	4.02	5.41	0.98	1473.6	0.009	3.1	4.65
													2	17.53	17.53	87.9	3320000	(K)NGIEINCCTTDR(C)	5.2	10.3	0.99	726.817	0.0057	3.9	4.37
													2	21.72	21.72	100	50500	(K)NGIEINCCTTDRCNN(-)	5.13	0	0.97	920.874	0.003	1.6	4.37
3	4	4.1	3	2	41.66	34.4	1963100	10468	8.16	O42257	Naja sputatrix	Long neurotoxin 7	2	15.51	15.51	74.5	3940000	(K)TWCDGFCSSR(G)	5.68	0.13	0.93	638.25	0.0044	3.5	5.5	0.126297	0.080038	0.0101086
													3	19.51	14.53	90.2	1860000	(R)CFITPDVTSTDCPNGHVCYTK(T)	6.65	5.4	0.9	824.695	0.0088	3.6	5.21
													2	26.15	26.15	98.5	89300	(R)CFITPDVTSTDCPNGHVCYTK(T)	6.65	5.4	0.87	1236.54	0.0039	1.6	5.21
							1.55435e+07																			1		0.080038
4	1	1.1	5	3	55.77	36.6	1617200	10468	8.16	O42257	Naja sputatrix	Long neurotoxin 7	3	13.87	13.87	71.1	301000	(K)TWCDGFCSSRGR(R)	5.8	0	0.99	496.877	0.0043	2.9	9.26	0.753587	0.059184	0.0446003
													3	14.31	6.58	79.7	175000	(K)TWCDGFCSSR(G)	6.07	24.22	0.96	425.834	0.0005	0.4	5.5
													2	24.69	24.69	95.4	2490000	(R)CFITPDVTSTDCPNGHVCYTK(T)	6.48	16.21	0.96	1236.54	0.0057	2.3	5.21
													2	17.21	17.21	78.5	1830000	(K)TWCDGFCSSR(G)	8.93	138.72	0.97	638.248	0.0008	0.6	5.5
													3	15.69	15.69	91.2	3290000	(R)CFITPDVTSTDCPNGHVCYTK(T)	8.93	111.43	0.95	824.693	0.0031	1.3	5.21
4	2	2.1	3	3	49.15	35.8	327733	9375.7	10.2	CL534.Contig1_NkT	Naja kaouthia	Kunitz-type serine protease inhibitor	3	12.61	12.61	76.7	32200	(R)FRTIDECNR(T)	4.78	2.86	0.88	404.192	-0.0022	-1.8	6.07	0.152718	0.059184	0.00903846
													2	19.58	19.58	89.3	530000	(K)FIYGGCGGNANR(F)	5.48	0	1	643.291	0.0009	0.7	8.75
													2	16.96	16.96	76.8	421000	(R)FCELPAAK(G)	5.7	0	1	468.237	0.0014	1.5	6
4	3	3.1	2	2	38.12	59.6	131050	7413.9	9.4	Q9PSN6	Naja sputatrix	Neurotoxin 3	3	19.31	19.31	82.4	18100	(-)LECHDQQSSQTPTTTGCSGGETNCYK(K)	4.6	0	0.87	982.735	-0.0027	-0.9	4.65	0.061067	0.059184	0.00361419
													2	18.81	18.81	93.6	244000	(K)NGIEINCCTTDR(C)	5.6	7.76	0.98	726.814	0.0003	0.2	4.37
4	4	4.1	3	2	34.42	18	70020	9802	9.52	O57326	Naja sputatrix	Alpha-neurotoxin NTX-3	3	14.08	14.08	84	138000	(K)KGIEINCCTTDRCNN(-)	5.08	7.07	0.99	618.936	0.0031	1.7	6.07	0.0326281	0.059184	0.00193106
													2	11.03	11.03	75.5	9960	(K)KGIEINCCTTDRCNN(-)	5.07	0	0.38	927.897	-0.002	-1.1	6.07
													2	20.34	20.34	91.1	62100	(K)GIEINCCTTDRCNN(-)	5.42	7.76	0.98	863.85	-0.0008	-0.5	4.37
							2.146e+06																			1		0.059184
5	1	1.1	5	3	52.04	36.6	1606940	10468	8.16	O42257	Naja sputatrix	Long neurotoxin 7	3	12.3	12.3	74.9	21700	(K)TWCDGFCSSRGR(R)	5.32	5.4	0.99	496.876	0.0037	2.5	9.26	0.428248	0.007707	0.00330051
													3	17.81	17.81	88	223000	(R)CFITPDVTSTDCPNGHVCYTK(T)	6.18	5.53	0.99	824.691	-0.0032	-1.3	5.21
													2	23.94	23.94	95.4	3490000	(R)CFITPDVTSTDCPNGHVCYTK(T)	6.42	21.49	0.92	1236.54	0.0053	2.1	5.21
													2	15.8	15.8	72.3	1310000	(K)TWCDGFCSSR(G)	8.7	149.95	0.99	638.247	-0.0004	-0.3	5.5
													3	17.69	17.69	90.2	2990000	(R)CFITPDVTSTDCPNGHVCYTK(T)	8.78	116.08	0.94	824.691	-0.0032	-1.3	5.21
5	2	2.1	3	2	39.63	59.6	2.04667e+06	7413.9	9.4	Q9PSN6	Naja sputatrix	Neurotoxin 3	3	20.24	20.24	86.7	351000	(-)LECHDQQSSQTPTTTGCSGGETNCYK(K)	4.3	0	0.99	982.738	0.006	2	4.65	0.545435	0.007707	0.00420367
													2	19.39	19.39	95.4	5650000	(K)NGIEINCCTTDR(C)	5.43	5.4	0.94	726.816	0.0035	2.4	4.37
													3	12.43	12.43	70.8	139000	(K)NGIEINCCTTDR(C)	5.43	5.4	1	484.879	0.0028	1.9	4.37
5	3	3.1	2	2	32.98	24.6	98750	9375.7	10.2	CL534.Contig1_NkT	Naja kaouthia	Kunitz-type serine protease inhibitor	2	16.23	16.23	80.7	61500	(K)FIYGGCGGNANR(F)	5.07	10.81	0.97	643.29	-0.0021	-1.6	8.75	0.0263168	0.007707	0.000202824
													2	16.75	16.75	75.6	136000	(R)FCELPAAK(G)	5.5	5.53	1	468.237	0.0012	1.3	6
							3.75236e+06																			1		0.007707
6	1	1.1	6	5	89.71	70.7	1.13503e+06	7754.8	9.23	P82463	Naja kaouthia	Muscarinic toxin-like protein 2	3	16.98	16.98	96	4250000	(K)TRGCAATCPIAENR(D)	4.37	0.13	0.96	526.25	0.0048	3	9.26	0.401673	0.078783	0.031645
													2	19.46	15.02	89.3	1630000	(K)TRGCAATCPIAENR(D)	4.37	0.13	0.98	788.87	0.0005	0.3	9.26
													2	17.91	17.91	91.7	14200	(R)DVIECCSTDK(C)	5.18	0.13	0.99	613.755	-0.0006	-0.5	4.03
													3	19.3	19.3	71.6	236000	(R)GCAATCPIAENRDVIECCSTDK(C)	5.43	5.53	0.87	843.031	0.0101	4	4.32
													3	17.99	17.99	72.5	166000	(K)EKSIFGVTTEDCPDGQNLCFKR(W)	7.17	0	0.98	867.742	0.0051	2	4.78
													2	15.05	15.05	73.7	514000	(K)EKSIFGVTTEDCPDGQNLCFK(R)	7.62	0	0.99	1223.06	-0.0014	-0.6	4.32
6	2	2.1	3	3	50.53	33.3	1.47333e+06	9870.3	9.4	CL977.Contig3_NsM	Naja sumatrana	Neurotoxin homolog NL1	3	15.5	15.5	80.8	2590000	(K)RGCTFTCPELRPTGK(Y)	5.32	5.53	1	593.961	0.0041	2.3	10.84	0.521392	0.078783	0.0410769
													2	18.48	18.48	78.7	1660000	(R)GCTFTCPELRPTGK(Y)	5.45	0	0.99	812.388	0.0074	4.5	8.75
													2	16.55	16.55	80.3	170000	(R)TPETIEICPDSR(Y)	5.55	5.53	0.98	709.336	0.0018	1.2	4.14
6	3	3.1	2	2	29.26	26.7	217400	10547.3	10.39	Q802B2	Naja sputatrix	Weak neurotoxin 10	3	13.4	13.4	86.4	99800	(R)RGCAATCPEAKPR(E)	3.72	8.8	0.99	491.907	0.0012	0.8	10.84	0.0769349	0.078783	0.00606116
													2	15.86	15.86	87	335000	(R)EIVQCCSTDR(C)	4.22	5.4	0.96	634.275	0.0022	1.7	4.37
							2.82577e+06																			1		0.078783
7	2	2.1	5	3	60.39	26	656400	17044.9	6.82	Q92084	Naja sputatrix	Neutral phospholipase A2 muscarinic inhibitor	2	25.58	17.68	95.5	898000	(K)TYSYECSQGTLTCK(G)	5.4	0	1	849.361	0.001	0.6	5.66	0.207438	0.107665	0.0223338
													3	14.43	5.72	83.7	277000	(K)TYSYECSQGTLTCK(G)	5.4	0	0.98	566.577	0.0022	1.3	5.66
													2	11.99	5.98	74.8	157000	(K)NMIQCTVPNR(S)	5.5	5.4	0.99	616.799	0.0027	2.2	9.75
													3	21.47	21.47	89.2	1600000	(R)SWWHFADYGCYCGR(G)	7.8	0.13	0.99	622.25	0.0048	2.6	6.46
													2	22.82	22.82	93.4	350000	(R)SWWHFADYGCYCGR(G)	7.8	0.13	0.99	932.872	0.0045	2.4	6.46
7	2	2.2	5	3	57.77	26.7	369800	16952.8	5.55	Q9I900	Naja sputatrix	Acidic phospholipase A2 D	2	20.2	20.2	87.7	415000	(K)GGNDACAAAVCDCDR(L)	4.57	5.4	0.97	806.301	0.0009	0.5	3.93	0.116866	0.107665	0.0125823
													3	14.19	14.19	74.5	102000	(K)GGNDACAAAVCDCDR(L)	4.57	5.4	0.99	537.87	0.0025	1.5	3.93
													2	25.58	17.68	95.5	898000	(K)TYSYECSQGTLTCK(G)	5.4	0	1	849.361	0.001	0.6	5.66
													3	14.43	5.72	83.7	277000	(K)TYSYECSQGTLTCK(G)	5.4	0	0.98	566.577	0.0022	1.3	5.66
													2	11.99	5.98	74.8	157000	(K)NMIQCTVPNR(S)	5.5	5.4	0.99	616.799	0.0027	2.2	9.75
7	3	3.1	5	4	59.11	46.5	191540	10434.2	10.42	O42256	Naja sputatrix	Weak neurotoxin 6	3	17.61	11.93	91.7	644000	(R)YIRGCAATCPGTKPR(D)	4.05	0	1	569.952	0.0012	0.7	11	0.0605313	0.107665	0.0065171
													2	16.07	16.07	87.9	63200	(R)YIRGCAATCPGTKPR(D)	4.05	0	0.98	854.425	0.0002	0.1	11
													3	16.44	16.44	75.2	137000	(R)GCAATCPGTKPRDMVECCSTDR(C)	4.68	0	0.69	843.686	0.0015	0.6	6.12
													3	14.34	14.34	74.5	32700	(K)ICFKKLQQR(R)	5.13	0	0.99	407.57	0.0025	2.1	11.17
													3	10.72	10.72	71.9	80800	(K)LQQRRPFSLR(Y)	5.35	5.4	1	434.258	0.0004	0.3	12.3
7	4	4.1	4	3	53.59	33.3	685275	9870.3	9.4	CL977.Contig3_NsM	Naja sumatrana	Neurotoxin homolog NL1	3	15.77	15.77	80.8	1390000	(K)RGCTFTCPELRPTGK(Y)	5.53	5.4	1	593.96	0.0038	2.1	10.84	0.216563	0.107665	0.0233163
													2	10.91	5.92	78.1	152000	(K)RGCTFTCPELRPTGK(Y)	5.53	5.4	0.99	890.436	0.0024	1.4	10.84
													2	18.15	18.15	77.4	1110000	(R)GCTFTCPELRPTGK(Y)	5.72	10.94	1	812.386	0.0026	1.6	8.75
													2	19.67	19.67	100	89100	(R)TPETIEICPDSR(Y)	6.97	3.88	0.99	709.337	0.0038	2.6	4.14
7	5	5.1	4	3	51.38	22.3	196000	28151	5.62	CL429.Contig1_NnSL	Naja naja	Venom nerve growth factor 2	3	16.03	8.92	90.5	164000	(K)TTATDIKGNTVTVMENVNLDNK(V)	6.97	3.88	0.99	793.403	0.0089	3.7	4.55	0.0619407	0.107665	0.00666885
													3	21.17	13.65	93.3	397000	(R)GIDSSHWNSYCTETDTFIK(A)	7.17	5.4	1	754.334	0.0065	2.9	4.54
													2	14.3	14.3	84.1	43000	(R)GIDSSHWNSYCTETDTFIK(A)	7.17	5.4	0.99	1130.99	-0.002	-0.9	4.54
													3	14.18	14.18	78.8	180000	(R)FIRIDTACVCVITK(K)	7.43	0.13	0.99	565.97	0.0031	1.8	8.75
7	6	6.1	3	2	31.09	20	871700	8138.4	10.23	P29180	Naja naja	Weak neurotoxin 6	3	14.77	14.77	71.6	2270000	(R)EIVQCCSTDKCNH(-)	3.73	31.53	0.98	550.895	0.0024	1.4	5.32	0.275478	0.107665	0.0296594
													2	14.98	14.98	81.7	35100	(R)EIVQCCSTDKCNH(-)	3.72	0.38	0.9	825.835	-0.0036	-2.2	5.32
													2	16.11	16.11	78	310000	(R)EIVQCCSTDK(C)	4.08	34.78	0.97	620.271	0.0005	0.4	4.37
7	7	7.1	2	2	26.64	17.2	193600	9473.4	10.2	CL1026.Contig4_NkT	Naja kaouthia	Cytotoxin 5	2	13.24	13.24	72.4	88200	(K)MFMVSNK(T)	5.78	5.4	1	428.707	0.0006	0.7	8.5	0.0611823	0.107665	0.00658719
													2	13.4	3.13	90.2	299000	(K)LIPLAYK(T)	6.32	0	1	409.263	0.0011	1.4	8.59
							3164315																			1		0.107665
8	1	1.1	17	11	198.98	41	668229	28151	5.62	CL429.Contig1_NnSL	Naja naja	Venom nerve growth factor 2	2	19.58	19.58	85.8	73200	(R)IDTACVCVITKK(T)	5.65	10.81	1	704.372	0.0025	1.8	8.59	0.0239367	0.175816	0.00420845
													2	20.28	16.87	92.8	5110000	(K)ALTMEGNQASWR(F)	6.13	0.13	0.96	682.326	0.003	2.2	6.05
													2	18.99	18.99	85.8	51600	(R)IDTACVCVITK(K)	6.23	0.13	0.97	640.324	0.0015	1.1	5.84
													3	13.86	13.86	75.6	224000	(K)ALTMEGNQASWR(F)	6.13	0.13	1	455.22	0.0019	1.4	6.05
													3	13.28	13.28	78.7	707000	(K)VYKQYFFETK(C)	6.23	0.13	0.99	451.569	0.0039	2.9	8.4
													4	10.95	10.95	71.2	791000	(R)EDHPVHNLGEHSVCDSVSAWVTK(T)	6.32	0	0.99	651.556	0.009	3.5	5.22
													3	18.7	12.08	96.4	504000	(R)EDHPVHNLGEHSVCDSVSAWVTK(T)	6.32	0	1	868.406	0.0082	3.2	5.22
													2	14.38	14.38	71.1	56200	(R)EDHPVHNLGEHSVCDSVSAWVTK(T)	6.32	0	0.97	1302.1	0.0054	2.1	5.22
													2	15.98	15.98	76.5	21800	(K)GNTVTVMENVNLDNKVYK(Q)	6.6	0	0.85	1019.52	0.0018	0.9	6.07
													3	19.37	19.37	95.2	320000	(R)FIRIDTACVCVITKK(T)	6.72	5.4	0.99	608.669	0.0048	2.6	9.99
													2	12.49	5.1	80.2	10800	(R)FIRIDTACVCVITKK(T)	6.68	0	0.71	912.497	0.0007	0.4	9.99
													3	14.65	7.95	89.9	376000	(K)TTATDIKGNTVTVMENVNLDNK(V)	6.77	0	0.99	793.404	0.0101	4.2	4.55
													2	20.29	20.29	88.2	64300	(K)TTATDIKGNTVTVMENVNLDNK(V)	6.77	0	0.97	1189.6	0.0059	2.5	4.55
													3	15.02	15.02	88.6	334000	(K)TTATDIKGNTVTVMENVNLDNKVYK(Q)	6.87	0	0.99	923.477	0.0039	1.4	5.79
													3	21.37	21.37	89.9	1200000	(R)GIDSSHWNSYCTETDTFIK(A)	6.95	0	1	754.335	0.0086	3.8	4.54
													2	20.89	20.89	97.6	356000	(R)GIDSSHWNSYCTETDTFIK(A)	6.95	0	0.99	1131	0.0058	2.6	4.54
													3	16.12	9.47	90.6	1160000	(R)FIRIDTACVCVITK(K)	7.13	0.13	1	565.968	-0.0011	-0.7	8.75
8	2	2.1	30	7	141.63	51.3	7.8566e+06	17044.9	6.82	Q92084	Naja sputatrix	Neutral phospholipase A2 muscarinic inhibitor	3	16.96	16.96	72.3	121000	(R)CCQIHDNCYNEAEK(I)	4.27	0	0.95	614.241	0.0031	1.7	4.65	0.281432	0.175816	0.0494802
													2	18.76	18.76	89.9	41900	(R)CCQIHDNCYNEAEK(I)	4.27	0	0.91	920.857	0.0012	0.6	4.65
													2	13.51	13.51	77	690000	(K)NmIQCTVPNR(S)	4.52	0	0.99	624.796	15.9967	1.4	9.75
													2	12.96	6.19	77.6	6570000	(K)NMIQCTVPNR(S)	5.05	10.81	0.85	616.799	0.0033	2.7	9.75
													2	23.57	17.56	95.4	6970000	(K)TYSYECSQGTLTCK(G)	5.28	5.4	0.85	849.364	0.0068	4	5.66
													3	16.78	7.67	86.4	9410000	(K)TYSYECSQGTLTCK(G)	5.55	64.98	0.97	566.578	0.0058	3.4	5.66
													2	21.41	21.41	94.2	14200000	(R)SWWHFADYGCYCGR(G)	7.35	16.34	0.92	932.872	0.0047	2.5	6.46
													3	23.7	14.11	93.6	137000	(R)LAAICFAGAPYNDNNYNIDLKAR(C)	7.45	10.81	0.98	862.093	0.002	0.8	5.96
													3	17.59	17.59	74.7	100000	(K)NMIQCTVPNRSWWHFADYGCYCGR(G)	7.58	0	0.89	1026.77	0.0054	1.7	8.6
													2	21.59	16.23	92.2	19400000	(R)LAAICFAGAPYNDNNYNIDLK(A)	7.9	31.79	0.87	1179.07	0.0099	4.2	4.21
													3	22.23	9.87	100	15500000	(R)LAAICFAGAPYNDNNYNIDLK(A)	7.87	21.62	0.9	786.383	0.0117	5	4.21
													4	16.18	2.79	87.8	334000	(R)LAAICFAGAPYNDNNYNIDLK(A)	7.93	37.19	0.96	590.038	0.0055	2.3	4.21
													3	20.07	20.07	82.3	9380000	(R)SWWHFADYGCYCGR(G)	10.97	220.29	1	622.249	0.0003	0.1	6.46
													3	21.24	10.37	97.5	53200000	(R)LAAICFAGAPYNDNNYNIDLK(A)	11.23	209.79	0.99	786.381	0.0054	2.3	4.21
													2	21.26	21.26	92.2	9520000	(R)LAAICFAGAPYNDNNYNIDLK(A)	10.98	183.34	1	1179.07	0.0011	0.5	4.21
													3	20.14	20.14	85.1	9110000	(R)SWWHFADYGCYCGR(G)	11.47	137.74	1	622.249	0.0003	0.1	6.46
													3	18.63	8.56	93.9	37000000	(R)LAAICFAGAPYNDNNYNIDLK(A)	11.8	114.59	0.99	786.38	0.0015	0.6	4.21
													2	18.55	18.55	86.3	3660000	(R)LAAICFAGAPYNDNNYNIDLK(A)	13.5	55.43	1	1179.06	-0.0031	-1.3	4.21
													3	20.03	20.03	85	4440000	(R)SWWHFADYGCYCGR(G)	15.62	101.02	0.9	622.249	0.0003	0.1	6.46
													3	17.45	17.45	87	344000	(R)LAAICFAGAPYNDNNYNIDLK(A)	14.37	2.42	0.99	786.379	0.0003	0.1	4.21
													2	14.78	14.78	73.2	47600	(R)LAAICFAGAPYNDNNYNIDLK(A)	14.02	0.51	1	1179.06	-0.0031	-1.3	4.21
													2	16.11	16.11	83.8	47600	(R)LAAICFAGAPYNDNNYNIDLK(A)	14.02	0.51	1	1179.06	-0.0031	-1.3	4.21
													2	13.29	13.29	72.6	13600	(R)LAAICFAGAPYNDNNYNIDLK(A)	15.62	0.13	0.94	1179.06	-0.0031	-1.3	4.21
													3	21.71	13.5	97.1	23900000	(R)LAAICFAGAPYNDNNYNIDLK(A)	16.3	176.85	1	786.379	0.0003	0.1	4.21
													2	14.81	14.81	70.9	13600	(R)LAAICFAGAPYNDNNYNIDLK(A)	15.62	0.13	0.94	1179.06	-0.0031	-1.3	4.21
													2	12.63	12.63	74.3	7550	(R)LAAICFAGAPYNDNNYNIDLK(A)	15.72	0	0.98	1179.06	-0.0031	-1.3	4.21
													3	22.27	22.27	94.1	10200	(R)SWWHFADYGCYCGR(G)	16.95	0	0.89	622.249	0.0003	0.1	6.46
													3	13.42	13.42	73.5	4870000	(R)LAAICFAGAPYNDNNYNIDLK(A)	17.6	77.62	0.99	786.379	0.0003	0.1	4.21
													3	13.77	13.77	78.2	4470000	(R)LAAICFAGAPYNDNNYNIDLK(A)	17.55	67.57	1	786.379	0.0003	0.1	4.21
													3	12.26	12.26	71.5	2190000	(R)LAAICFAGAPYNDNNYNIDLK(A)	18.03	52.91	0.91	786.379	0.0003	0.1	4.21
8	2	2.2	26	7	137	56.1	8.04627e+06	16983.9	6.05	CL3683.Contig1_NsM2	Naja sumatrana	Acidic phospholipase A2 C	3	18.17	18.17	84.9	7800000	(R)CCQVHDNCYGEAEK(I)	4.02	17.45	0.93	590.561	0.0011	0.6	4.65	0.288226	0.175816	0.0506747
													2	20.71	20.71	88.5	2330000	(R)CCQVHDNCYGEAEK(I)	4.03	20.5	0.97	885.323	-0.0279	-15.8	4.65
													2	13.51	13.51	77	690000	(K)NmIQCTVPNR(S)	4.52	0	0.99	624.796	15.9967	1.4	9.75
													2	12.96	6.19	77.6	6570000	(K)NMIQCTVPNR(S)	5.05	10.81	0.85	616.799	0.0033	2.7	9.75
													2	23.57	17.56	95.4	6970000	(K)TYSYECSQGTLTCK(G)	5.28	5.4	0.85	849.364	0.0068	4	5.66
													3	16.78	7.67	86.4	9410000	(K)TYSYECSQGTLTCK(G)	5.55	64.98	0.97	566.578	0.0058	3.4	5.66
													4	13.2	5.96	81.8	265000	(R)GGSGTPVDDLDRCCQVHDNCYGEAEK(I)	5.6	10.81	0.88	735.555	0.0009	0.3	4.23
													2	20.08	20.08	98.3	513000	(K)ISKCWPYFK(T)	6.4	5.4	1	614.813	0.0012	1	9.7
													3	23.7	14.11	93.6	137000	(R)LAAICFAGAPYNDNNYNIDLKAR(C)	7.45	10.81	0.98	862.093	0.002	0.8	5.96
													2	21.59	16.23	92.2	19400000	(R)LAAICFAGAPYNDNNYNIDLK(A)	7.9	31.79	0.87	1179.07	0.0099	4.2	4.21
													3	22.23	9.87	100	15500000	(R)LAAICFAGAPYNDNNYNIDLK(A)	7.87	21.62	0.9	786.383	0.0117	5	4.21
													4	16.18	2.79	87.8	334000	(R)LAAICFAGAPYNDNNYNIDLK(A)	7.93	37.19	0.96	590.038	0.0055	2.3	4.21
													3	21.24	10.37	97.5	53200000	(R)LAAICFAGAPYNDNNYNIDLK(A)	11.23	209.79	0.99	786.381	0.0054	2.3	4.21
													2	21.26	21.26	92.2	9520000	(R)LAAICFAGAPYNDNNYNIDLK(A)	10.98	183.34	1	1179.07	0.0011	0.5	4.21
													3	18.63	8.56	93.9	37000000	(R)LAAICFAGAPYNDNNYNIDLK(A)	11.8	114.59	0.99	786.38	0.0015	0.6	4.21
													2	18.55	18.55	86.3	3660000	(R)LAAICFAGAPYNDNNYNIDLK(A)	13.5	55.43	1	1179.06	-0.0031	-1.3	4.21
													3	17.45	17.45	87	344000	(R)LAAICFAGAPYNDNNYNIDLK(A)	14.37	2.42	0.99	786.379	0.0003	0.1	4.21
													2	14.78	14.78	73.2	47600	(R)LAAICFAGAPYNDNNYNIDLK(A)	14.02	0.51	1	1179.06	-0.0031	-1.3	4.21
													2	16.11	16.11	83.8	47600	(R)LAAICFAGAPYNDNNYNIDLK(A)	14.02	0.51	1	1179.06	-0.0031	-1.3	4.21
													2	13.29	13.29	72.6	13600	(R)LAAICFAGAPYNDNNYNIDLK(A)	15.62	0.13	0.94	1179.06	-0.0031	-1.3	4.21
													3	21.71	13.5	97.1	23900000	(R)LAAICFAGAPYNDNNYNIDLK(A)	16.3	176.85	1	786.379	0.0003	0.1	4.21
													2	14.81	14.81	70.9	13600	(R)LAAICFAGAPYNDNNYNIDLK(A)	15.62	0.13	0.94	1179.06	-0.0031	-1.3	4.21
													2	12.63	12.63	74.3	7550	(R)LAAICFAGAPYNDNNYNIDLK(A)	15.72	0	0.98	1179.06	-0.0031	-1.3	4.21
													3	13.42	13.42	73.5	4870000	(R)LAAICFAGAPYNDNNYNIDLK(A)	17.6	77.62	0.99	786.379	0.0003	0.1	4.21
													3	13.77	13.77	78.2	4470000	(R)LAAICFAGAPYNDNNYNIDLK(A)	17.55	67.57	1	786.379	0.0003	0.1	4.21
													3	12.26	12.26	71.5	2190000	(R)LAAICFAGAPYNDNNYNIDLK(A)	18.03	52.91	0.91	786.379	0.0003	0.1	4.21
8	2	2.3	26	7	133.47	60.2	8.12231e+06	16952.8	5.55	Q9I900	Naja sputatrix	Acidic phospholipase A2 D	3	18.17	18.17	84.9	7800000	(R)CCQVHDNCYGEAEK(I)	4.02	17.45	0.93	590.561	0.0011	0.6	4.65	0.290949	0.175816	0.0511536
													2	20.71	20.71	88.5	2330000	(R)CCQVHDNCYGEAEK(I)	4.03	20.5	0.97	885.323	-0.0279	-15.8	4.65
													3	16.55	16.55	83.9	2490000	(K)GGNDACAAAVCDCDR(L)	4.37	5.41	0.97	537.871	0.0037	2.3	3.93
													2	13.51	13.51	77	690000	(K)NmIQCTVPNR(S)	4.52	0	0.99	624.796	15.9967	1.4	9.75
													2	12.96	6.19	77.6	6570000	(K)NMIQCTVPNR(S)	5.05	10.81	0.85	616.799	0.0033	2.7	9.75
													2	23.57	17.56	95.4	6970000	(K)TYSYECSQGTLTCK(G)	5.28	5.4	0.85	849.364	0.0068	4	5.66
													3	16.78	7.67	86.4	9410000	(K)TYSYECSQGTLTCK(G)	5.55	64.98	0.97	566.578	0.0058	3.4	5.66
													4	13.2	5.96	81.8	265000	(R)GGSGTPVDDLDRCCQVHDNCYGEAEK(I)	5.6	10.81	0.88	735.555	0.0009	0.3	4.23
													3	23.7	14.11	93.6	137000	(R)LAAICFAGAPYNDNNYNIDLKAR(C)	7.45	10.81	0.98	862.093	0.002	0.8	5.96
													2	21.59	16.23	92.2	19400000	(R)LAAICFAGAPYNDNNYNIDLK(A)	7.9	31.79	0.87	1179.07	0.0099	4.2	4.21
													3	22.23	9.87	100	15500000	(R)LAAICFAGAPYNDNNYNIDLK(A)	7.87	21.62	0.9	786.383	0.0117	5	4.21
													4	16.18	2.79	87.8	334000	(R)LAAICFAGAPYNDNNYNIDLK(A)	7.93	37.19	0.96	590.038	0.0055	2.3	4.21
													3	21.24	10.37	97.5	53200000	(R)LAAICFAGAPYNDNNYNIDLK(A)	11.23	209.79	0.99	786.381	0.0054	2.3	4.21
													2	21.26	21.26	92.2	9520000	(R)LAAICFAGAPYNDNNYNIDLK(A)	10.98	183.34	1	1179.07	0.0011	0.5	4.21
													3	18.63	8.56	93.9	37000000	(R)LAAICFAGAPYNDNNYNIDLK(A)	11.8	114.59	0.99	786.38	0.0015	0.6	4.21
													2	18.55	18.55	86.3	3660000	(R)LAAICFAGAPYNDNNYNIDLK(A)	13.5	55.43	1	1179.06	-0.0031	-1.3	4.21
													3	17.45	17.45	87	344000	(R)LAAICFAGAPYNDNNYNIDLK(A)	14.37	2.42	0.99	786.379	0.0003	0.1	4.21
													2	14.78	14.78	73.2	47600	(R)LAAICFAGAPYNDNNYNIDLK(A)	14.02	0.51	1	1179.06	-0.0031	-1.3	4.21
													2	16.11	16.11	83.8	47600	(R)LAAICFAGAPYNDNNYNIDLK(A)	14.02	0.51	1	1179.06	-0.0031	-1.3	4.21
													2	13.29	13.29	72.6	13600	(R)LAAICFAGAPYNDNNYNIDLK(A)	15.62	0.13	0.94	1179.06	-0.0031	-1.3	4.21
													3	21.71	13.5	97.1	23900000	(R)LAAICFAGAPYNDNNYNIDLK(A)	16.3	176.85	1	786.379	0.0003	0.1	4.21
													2	14.81	14.81	70.9	13600	(R)LAAICFAGAPYNDNNYNIDLK(A)	15.62	0.13	0.94	1179.06	-0.0031	-1.3	4.21
													2	12.63	12.63	74.3	7550	(R)LAAICFAGAPYNDNNYNIDLK(A)	15.72	0	0.98	1179.06	-0.0031	-1.3	4.21
													3	13.42	13.42	73.5	4870000	(R)LAAICFAGAPYNDNNYNIDLK(A)	17.6	77.62	0.99	786.379	0.0003	0.1	4.21
													3	13.77	13.77	78.2	4470000	(R)LAAICFAGAPYNDNNYNIDLK(A)	17.55	67.57	1	786.379	0.0003	0.1	4.21
													3	12.26	12.26	71.5	2190000	(R)LAAICFAGAPYNDNNYNIDLK(A)	18.03	52.91	0.91	786.379	0.0003	0.1	4.21
8	2	2.4	4	3	44.9	24.3	2995000	14225.5	6.93	P00600	Naja melanoleuca	Acidic phospholipase A2 DE-II	2	13.51	13.51	77	690000	(K)NmIQCTVPNR(S)	4.52	0	0.99	624.796	15.9967	1.4	9.75	0.107284	0.175816	0.0188622
													2	12.96	6.19	77.6	6570000	(K)NMIQCTVPNR(S)	5.05	10.81	0.85	616.799	0.0033	2.7	9.75
													2	12.66	12.66	80	50000	(-)NLYQFKNMIQCTVPNR(S)	6.95	0	-1.17	1013.5	-0.0076	-3.7	9.99
													3	18.73	18.73	77.6	4670000	(R)SWWHFANYGCYCGR(G)	7.32	0	-1.57	621.913	-0.0243	-13	8.33
8	3	3.1	2	2	25.07	27.8	228150	7333.6	10	A0A0U5ALB9	Naja naja	Cytotoxin 14	3	10.6	10.6	73.1	65300	(K)LIPLAYKTCPAGK(N)	6.17	5.66	1	477.938	-0.0022	-1.5	9.7	0.00817257	0.175816	0.00143687
													3	14.47	14.47	94	391000	(-)LKCNKLIPLAYK(T)	6.23	0.13	0.99	487.628	0.004	2.7	10
							2.79166e+07																			1		0.175816
9	1	1.1	13	9	168.21	38.2	687054	28151	5.62	CL429.Contig1_NnSL	Naja naja	Venom nerve growth factor 2	2	21.59	21.59	92.4	142000	(R)IDTACVCVITKK(T)	5.38	0	1	704.372	0.0043	3	8.59	0.148937	0.142414	0.0212108
													2	19.14	15.89	89.3	3190000	(K)ALTMEGNQASWR(F)	5.88	0	0.9	682.328	0.0068	5	6.05
													2	20.26	20.26	85.5	1790000	(R)IDTACVCVITK(K)	5.88	0	0.97	640.326	0.0059	4.6	5.84
													4	11.33	11.33	74.6	1410000	(R)EDHPVHNLGEHSVCDSVSAWVTK(T)	6.15	0	1	651.557	0.0118	4.6	5.22
													3	19.68	13.4	96	901000	(R)EDHPVHNLGEHSVCDSVSAWVTK(T)	6.15	0	0.99	868.407	0.0112	4.3	5.22
													2	16.08	16.08	84.9	226000	(R)EDHPVHNLGEHSVCDSVSAWVTK(T)	6.15	0	0.98	1302.11	0.0106	4.1	5.22
													2	15.32	11.07	84.2	68900	(K)GNTVTVMENVNLDNK(V)	6.15	0	0.99	824.406	0.0049	3	4.37
													3	14.04	9.15	85.6	442000	(K)TTATDIKGNTVTVMENVNLDNK(V)	6.25	0.13	0.99	793.401	0.002	0.8	4.55
													3	17.1	17.1	96	68900	(K)TTATDIKGNTVTVMENVNLDNKVYK(Q)	6.45	10.81	0.93	923.476	-0.0012	-0.4	5.79
													3	21.87	21.87	90.9	474000	(R)GIDSSHWNSYCTETDTFIK(A)	6.57	8.59	1	754.334	0.0056	2.5	4.54
													2	23.67	23.67	100	190000	(R)GIDSSHWNSYCTETDTFIK(A)	6.57	8.59	0.98	1130.99	-0.0004	-0.2	4.54
													3	17.41	17.41	90.9	17700	(R)FIRIDTACVCVITK(K)	5.97	0	0.67	565.97	0.0019	1.1	8.75
													2	16.36	8.85	96.9	11200	(R)FIRIDTACVCVITK(K)	6.67	0	0.71	848.451	0.0033	1.9	8.75
9	2	2.1	22	10	152.34	60.4	2.40737e+06	9568.5	10.06	P60310	Naja sputatrix	Cytotoxin 5b	2	16.76	16.76	78.9	8200000	(K)YVCCNTDR(C)	3.27	140.78	1	544.219	0.0004	0.4	5.83	0.521862	0.142414	0.0743205
													2	17.64	17.64	83.4	1500000	(K)YVCCNTDRCN(-)	3.77	44.2	1	681.254	-0.0022	-1.6	5.83
													2	15.36	15.36	81.4	4700000	(K)YVCCNTDR(C)	3.68	79.47	0.99	544.219	0.0004	0.4	5.83
													2	10.86	10.86	72	2260000	(K)MYmVATPK(V)	5.2	0	0.94	478.736	16.0017	7	8.34
													2	12.9	12.9	72.8	202000	(K)MFMVSNK(M)	5.38	0	0.99	428.707	0.0022	2.5	8.5
													2	14.35	14.35	75	69400	(R)GCIDVCPKNSALVK(Y)	5.55	8.78	0.98	780.898	0.0005	0.3	8.59
													3	14.86	14.86	78.9	15000	(K)NSALVKYVCCNTDRCN(-)	5.62	0	0.61	658.627	0.0044	2.2	8.59
													2	12.44	12.44	78.2	19600	(K)NSALVKYVCCNTDR(C)	4.75	0	0.99	850.396	-0.0035	-2.1	8.59
													2	15.79	6.02	92.5	1810000	(K)LVPLFYK(T)	6.83	0	0.93	440.277	0.0127	14.4	8.59
													3	12.92	12.92	81.4	175000	(K)MFmVSNLTVPVKR(G)	6.3	10.94	0.99	513.28	15.9974	1.6	11
													2	17.9	17.9	90.9	72900	(K)MFmVSNLTVPVKR(G)	6.33	0	0.99	769.416	15.9975	1.7	11
													3	13.22	13.22	70.6	248000	(K)NLCYKMFMVSNLTVPVKR(G)	8.22	0.13	0.98	734.054	0.0029	1.3	10.29
													2	12.37	12.37	78.3	1730000	(K)mFMVSNLTVPVK(R)	7.98	11.19	1	691.365	15.9962	1	8.5
													3	16.68	10.76	84	181000	(K)MFMVSNLTVPVKRGCIDVCPK(N)	7.87	9.79	0.92	817.751	0.0002	0.1	9.99
													3	10.38	10.38	83.8	948000	(K)MFMVSNLTVPVK(R)	8.43	18.44	1	455.915	0.0033	2.4	8.5
													2	15.83	6.28	91.6	3890000	(K)LVPLFYK(T)	8.92	91.28	1	440.272	0.0029	3.3	8.59
													3	13.89	13.89	78	2990000	(K)MFMVSNLTVPVKR(G)	8.83	96.81	0.99	507.948	0.002	1.3	11
													2	15.84	6.25	92.6	9610000	(K)LVPLFYK(T)	10.97	152.88	0.99	440.271	0.0013	1.4	8.59
													3	13.81	13.81	78.9	7360000	(K)MFMVSNLTVPVKR(G)	10.88	123.8	1	507.947	-0.0004	-0.2	11
													2	15.41	6.25	94.2	3580000	(K)LVPLFYK(T)	12.17	74.81	1	440.271	0.0007	0.8	8.59
													3	17.22	17.22	88.1	2070000	(K)MFMVSNLTVPVKR(G)	12.23	61.62	0.98	507.947	-0.0004	-0.2	11
													2	16.12	6.75	93.5	4950000	(K)LVPLFYK(T)	14.98	175.07	1	440.271	0.0007	0.8	8.59
													2	14.45	5.61	91.2	1190000	(K)LVPLFYK(T)	16.08	53.08	0.98	440.271	0.0007	0.8	8.59
													2	10.13	10.13	88.8	5970	(K)LVPLFYK(T)	22.68	0.13	0.91	440.271	0.0007	0.8	8.59
9	3	3.1	10	7	134.49	65.7	664910	17044.9	6.82	Q92084	Naja sputatrix	Neutral phospholipase A2 muscarinic inhibitor	2	17.42	17.42	82.7	65800	(R)CCQIHDNCYNEAEK(I)	4.33	7.57	0.96	920.855	-0.0016	-0.9	4.65	0.144137	0.142414	0.0205271
													2	19.13	19.13	82.2	25300	(K)GGNNACAAAVCDCDR(L)	4.43	0	-4.25	805.808	-0.0007	-0.4	4.21
													2	24.58	16.65	95.4	1560000	(K)TYSYECSQGTLTCK(G)	5.2	0	0.99	849.362	0.0028	1.6	5.66
													3	15.36	6.75	88.4	271000	(K)TYSYECSQGTLTCK(G)	5.2	0	0.99	566.577	0.0028	1.6	5.66
													2	17.32	12.11	90.6	160000	(R)GGSGTPVDDLDR(C)	5.25	5.4	1	594.78	0.0028	2.4	3.93
													2	13.28	13.28	71.8	1190000	(R)CWPYFK(T)	6.25	0.13	1	450.708	0.0011	1.2	8.59
													3	17.82	17.82	73.7	1440000	(R)SWWHFADYGCYCGR(G)	8.05	5.66	0.99	622.25	0.003	1.6	6.46
													2	21.18	21.18	95.6	422000	(R)SWWHFADYGCYCGR(G)	8.07	5.66	0.99	932.87	0.0019	1	6.46
													3	19.94	5.69	92.4	1190000	(R)LAAICFAGAPYNDNNYNIDLK(A)	8.22	0.13	1	786.382	0.0072	3	4.21
													2	21.58	21.58	93	325000	(R)LAAICFAGAPYNDNNYNIDLK(A)	8.22	0.13	1	1179.07	0.0025	1	4.21
9	3	3.2	7	5	93.27	46.5	713571	16952.8	5.55	Q9I900	Naja sputatrix	Acidic phospholipase A2 D	3	16.51	16.51	82.7	299000	(K)GGNDACAAAVCDCDR(L)	4.5	0	0.96	537.87	0.0007	0.4	3.93	0.154686	0.142414	0.0220294
													2	24.58	16.65	95.4	1560000	(K)TYSYECSQGTLTCK(G)	5.2	0	0.99	849.362	0.0028	1.6	5.66
													3	15.36	6.75	88.4	271000	(K)TYSYECSQGTLTCK(G)	5.2	0	0.99	566.577	0.0028	1.6	5.66
													2	17.32	12.11	90.6	160000	(R)GGSGTPVDDLDR(C)	5.25	5.4	1	594.78	0.0028	2.4	3.93
													2	13.28	13.28	71.8	1190000	(R)CWPYFK(T)	6.25	0.13	1	450.708	0.0011	1.2	8.59
													3	19.94	5.69	92.4	1190000	(R)LAAICFAGAPYNDNNYNIDLK(A)	8.22	0.13	1	786.382	0.0072	3	4.21
													2	21.58	21.58	93	325000	(R)LAAICFAGAPYNDNNYNIDLK(A)	8.22	0.13	1	1179.07	0.0025	1	4.21
9	4	4.1	3	2	35.81	3.7	140133	62496.6	9.71	CL4067.Contig1_NsM2	Naja sumatrana	Plasminogen activator	3	15.4	15.4	81	251000	(R)FHADRPDALR(L)	4.75	0	0.99	399.875	-0.0004	-0.3	6.75	0.0303777	0.142414	0.0043262
													3	20.41	20.41	93.9	144000	(R)LGLGDHNYCR(N)	5.12	0	0.99	402.19	0.003	2.5	6.74
													2	17.29	17.29	80.5	25400	(R)LGLGDHNYCR(N)	5.12	0	1	602.779	-0.0016	-1.4	6.74
							4.61304e+06																			1		0.142414
10	1	1.1	19	12	187.49	98.3	3.31784e+06	7203.6	10.3	P60303	Naja kaouthia	Cytotoxin 4	2	17.54	17.54	83.1	439000	(K)YVCCNTDR(C)	2.3	10.32	0.98	544.218	0	0	5.83	0.342504	0.249971	0.085616
													2	17.98	17.98	88.3	189000	(K)YVCCNTDRCN(-)	3.68	1.4	0.99	681.255	0.0006	0.4	5.83
													2	15.21	15.21	82.8	189000	(K)YVCCNTDRCN(-)	3.68	1.4	0.99	681.255	0.0006	0.4	5.83
													2	12.88	3.93	82.2	113000	(K)RGCIDVCPK(S)	4.65	13.82	0.99	552.768	0.0001	0.1	8.75
													2	10.51	1.98	83.6	1770000	(K)SSLLVK(Y)	4.78	0.13	1	323.712	0.0029	4.5	8.47
													2	21.76	16.16	97.6	20900000	(-)LKCNKLVPLFYK(T)	5.8	59.57	0.94	761.949	0.0087	5.7	10
													3	17.78	17.78	90	7490000	(K)MFMVATPKVPVKR(G)	5.65	32.43	0.99	501.958	0.0065	4.3	11.17
													2	21.41	21.41	92.1	3400000	(K)MFMVATPKVPVKR(G)	5.62	32.43	1	752.434	0.0063	4.2	11.17
													2	10.29	10.29	70.1	7060000	(K)MFMVATPK(V)	5.6	27.02	0.98	462.741	0.006	6.5	8.5
													2	15.46	15.46	82.1	1560000	(K)CNKLVPLFYK(T)	6.43	5.4	0.96	641.357	0.0049	3.8	9.7
													3	13.46	6.97	86.6	2280000	(K)CNKLVPLFYK(T)	6.43	0	0.89	427.908	0.0056	4.3	9.7
													2	16.57	16.57	86.6	890000	(K)MFMVATPKVPVK(R)	6.5	18.31	0.99	674.381	0.0026	1.9	10
													4	10.62	3.56	70.2	29000	(K)LVPLFYKTCPAGKNLCYK(M)	6.37	5.4	0.88	543.789	-0.001	-0.5	9.83
													4	10.58	10.58	73.4	885000	(-)LKCNKLVPLFYK(T)	8.3	181.7	0.99	381.477	0.004	2.6	10
													2	15.78	7.91	85.9	13400	(K)LVPLFYKTCPAGK(N)	7.78	5.4	0.87	747.411	-0.0034	-2.2	9.7
													2	16.69	6.6	90	11500000	(K)LVPLFYK(T)	10.77	129.79	0.99	440.271	0.0017	1.9	8.59
													2	15.1	6.74	86.8	3710000	(K)LVPLFYK(T)	12.27	74.4	1	440.271	0.0007	0.8	8.59
													2	13.69	5.93	94.1	32600	(K)LVPLFYK(T)	14.57	0.89	1	440.271	0.0007	0.8	8.59
													2	14.6	7.41	80.1	589000	(K)LVPLFYK(T)	16.05	28.13	0.97	440.271	0.0007	0.8	8.59
10	1	1.2	16	10	167.54	88.3	3.29919e+06	7219.6	10.2	P01440	Naja naja	Cytotoxin 2	2	17.54	17.54	83.1	439000	(K)YVCCNTDR(C)	2.3	10.32	0.98	544.218	0	0	5.83	0.340578	0.249971	0.0851347
													2	17.98	17.98	88.3	189000	(K)YVCCNTDRCN(-)	3.68	1.4	0.99	681.255	0.0006	0.4	5.83
													2	15.21	15.21	82.8	189000	(K)YVCCNTDRCN(-)	3.68	1.4	0.99	681.255	0.0006	0.4	5.83
													2	12.88	3.93	82.2	113000	(K)RGCIDVCPK(S)	4.65	13.82	0.99	552.768	0.0001	0.1	8.75
													2	10.51	1.98	83.6	1770000	(K)SSLLVK(Y)	4.78	0.13	1	323.712	0.0029	4.5	8.47
													2	21.1	14.89	94.6	11800000	(K)MYMVATPKVPVKR(G)	5.07	24.48	0.97	760.43	0.0048	3.1	10.29
													2	21.76	16.16	97.6	20900000	(-)LKCNKLVPLFYK(T)	5.8	59.57	0.94	761.949	0.0087	5.7	10
													2	15.46	15.46	82.1	1560000	(K)CNKLVPLFYK(T)	6.43	5.4	0.96	641.357	0.0049	3.8	9.7
													2	17.73	11.8	87.4	87200	(K)MYMVATPKVPVK(R)	5.88	5.4	1	682.38	0.0043	3.2	9.7
													3	13.46	6.97	86.6	2280000	(K)CNKLVPLFYK(T)	6.43	0	0.89	427.908	0.0056	4.3	9.7
													4	10.62	3.56	70.2	29000	(K)LVPLFYKTCPAGKNLCYK(M)	6.37	5.4	0.88	543.789	-0.001	-0.5	9.83
													4	10.58	10.58	73.4	885000	(-)LKCNKLVPLFYK(T)	8.3	181.7	0.99	381.477	0.004	2.6	10
													2	15.78	7.91	85.9	13400	(K)LVPLFYKTCPAGK(N)	7.78	5.4	0.87	747.411	-0.0034	-2.2	9.7
													2	16.69	6.6	90	11500000	(K)LVPLFYK(T)	10.77	129.79	0.99	440.271	0.0017	1.9	8.59
													2	15.1	6.74	86.8	3710000	(K)LVPLFYK(T)	12.27	74.4	1	440.271	0.0007	0.8	8.59
													2	13.69	5.93	94.1	32600	(K)LVPLFYK(T)	14.57	0.89	1	440.271	0.0007	0.8	8.59
													2	14.6	7.41	80.1	589000	(K)LVPLFYK(T)	16.05	28.13	0.97	440.271	0.0007	0.8	8.59
10	1	1.3	17	10	163.17	88.3	2.91367e+06	7206.5	10.24	P01442	Naja atra	Cytotoxin 2	2	17.54	17.54	83.1	439000	(K)YVCCNTDR(C)	2.3	10.32	0.98	544.218	0	0	5.83	0.30078	0.249971	0.0751864
													2	17.98	17.98	88.3	189000	(K)YVCCNTDRCN(-)	3.68	1.4	0.99	681.255	0.0006	0.4	5.83
													2	15.21	15.21	82.8	189000	(K)YVCCNTDRCN(-)	3.68	1.4	0.99	681.255	0.0006	0.4	5.83
													2	12.88	3.93	82.2	113000	(K)RGCIDVCPK(N)	4.65	13.82	0.99	552.768	0.0001	0.1	8.75
													2	10.51	1.98	83.6	1770000	(K)SSLLVK(Y)	4.78	0.13	1	323.712	0.0029	4.5	8.47
													2	21.76	16.16	97.6	20900000	(-)LKCNKLVPLFYK(T)	5.8	59.57	0.94	761.949	0.0087	5.7	10
													2	15.46	15.46	82.1	1560000	(K)CNKLVPLFYK(T)	6.43	5.4	0.96	641.357	0.0049	3.8	9.7
													3	13.46	6.97	86.6	2280000	(K)CNKLVPLFYK(T)	6.43	0	0.89	427.908	0.0056	4.3	9.7
													4	10.62	3.56	70.2	29000	(K)LVPLFYKTCPAGKNLCYK(M)	6.37	5.4	0.88	543.789	-0.001	-0.5	9.83
													4	10.58	10.58	73.4	885000	(-)LKCNKLVPLFYK(T)	8.3	181.7	0.99	381.477	0.004	2.6	10
													3	14.2	14.2	81.1	6250000	(K)MFMVSNLTVPVKR(G)	7.88	10.55	0.93	507.95	0.0074	4.9	11
													2	18.52	18.52	89.6	1240000	(K)MFMVSNLTVPVKR(G)	7.88	10.55	1	761.419	0.0029	1.9	11
													2	15.78	7.91	85.9	13400	(K)LVPLFYKTCPAGK(N)	7.78	5.4	0.87	747.411	-0.0034	-2.2	9.7
													2	15.94	12.87	80	757000	(K)MFMVSNLTVPVK(R)	8.6	10.81	1	683.367	0.0006	0.5	8.5
													2	16.69	6.6	90	11500000	(K)LVPLFYK(T)	10.77	129.79	0.99	440.271	0.0017	1.9	8.59
													2	15.1	6.74	86.8	3710000	(K)LVPLFYK(T)	12.27	74.4	1	440.271	0.0007	0.8	8.59
													2	13.69	5.93	94.1	32600	(K)LVPLFYK(T)	14.57	0.89	1	440.271	0.0007	0.8	8.59
													2	14.6	7.41	80.1	589000	(K)LVPLFYK(T)	16.05	28.13	0.97	440.271	0.0007	0.8	8.59
10	4	4.1	4	2	43.96	23.9	156325	17044.9	6.82	Q92084	Naja sputatrix	Neutral phospholipase A2 muscarinic inhibitor	3	18.04	18.04	75.9	102000	(R)SWWHFADYGCYCGR(G)	8.18	5.4	0.99	622.249	0.0006	0.3	6.46	0.0161376	0.249971	0.00403392
													2	21.26	21.26	87.4	27300	(R)SWWHFADYGCYCGR(G)	8.17	5.4	0.98	932.869	-0.0021	-1.2	6.46
													3	22.48	10.9	100	373000	(R)LAAICFAGAPYNDNNYNIDLK(A)	8.35	5.4	0.99	786.38	0.0024	1	4.21
													2	22.7	22.7	94.8	123000	(R)LAAICFAGAPYNDNNYNIDLK(A)	8.35	5.4	1	1179.06	-0.0031	-1.3	4.21
							9.68702e+06																			1		0.249971
11	1	1.1	9	6	105.83	60.1	1389900	12094.4	9.34	P82885	Naja kaouthia	Thaicobrin	2	13.52	5.94	89.5	388000	(R)LVPEER(I)	4.08	12.26	1	371.709	0.0011	1.5	4.53	0.0504101	0.002682	0.0001352
													2	15.95	8.84	80.7	6900000	(-)SPPGNWQK(A)	4.52	26.14	1	457.231	0.0017	1.8	8.47
													3	15.86	9.49	91.8	89200	(K)KTVENVGVSQVAPDNPER(F)	5.63	7.16	0.94	647.001	-0.0004	-0.2	4.68
													3	17.71	13.29	83.8	2530000	(K)TVENVGVSQVAPDNPER(F)	5.92	6.05	0.99	604.304	0.0045	2.5	4.14
													2	18.36	11.12	91.9	1730000	(K)TVENVGVSQVAPDNPER(F)	5.93	6.05	0.97	905.951	0.0015	0.9	4.14
													2	19.61	19.61	93	92200	(R)FDGSPCVLGSPGFR(S)	7.3	0.83	1	748.355	0.0029	1.9	5.84
													3	14.76	14.76	77.4	435000	(R)FDGSPCVLGSPGFR(S)	7.42	8.98	1	499.239	0.002	1.4	5.84
													3	21.68	21.68	97.1	330000	(K)ADVTFDSNTAFESLVVSPDKK(T)	8.3	7.97	1	757.379	0.0032	1.4	4.23
													2	22.53	22.53	85.8	14700	(K)ADVTFDSNTAFESLVVSPDKK(T)	8.27	1.59	0.9	1135.56	-0.0046	-2	4.23
11	2	2.1	10	6	101.01	54.7	563348	16952.8	5.55	Q9I900	Naja sputatrix	Acidic phospholipase A2 D	3	12.32	12.32	87.9	1170000	(R)CCQVHDNCYGEAEK(I)	4.07	8.94	0.99	590.561	0.0002	0.1	4.65	0.020432	0.002682	5.47986e-05
													2	15.22	15.22	74.9	7480	(R)CCQVHDNCYGEAEK(I)	4.08	0	0.75	885.336	-0.0029	-1.6	4.65
													2	16.81	16.81	87.2	276000	(K)GGNDACAAAVCDCDR(L)	4.65	6.07	0.96	806.301	-0.0003	-0.2	3.93
													3	15.15	15.15	83.8	82600	(K)GGNDACAAAVCDCDR(L)	4.63	6.07	0.94	537.87	0.0004	0.2	3.93
													2	21.77	16.75	94.9	116000	(K)TYSYECSQGTLTCK(G)	5.58	5.93	1	849.36	-0.0016	-1	5.66
													3	14.69	6.86	77.9	82400	(K)TYSYECSQGTLTCK(G)	5.58	5.93	0.96	566.576	0.0001	0.1	5.66
													2	13.64	6.57	89.1	223000	(K)NMIQCTVPNR(S)	5.7	7.99	0.99	616.798	0.0009	0.7	9.75
													2	13.59	13.59	74.2	398000	(R)CWPYFK(T)	7.6	10.85	0.98	450.708	0.0013	1.4	8.59
													3	19.98	8.83	100	2720000	(R)LAAICFAGAPYNDNNYNIDLK(A)	8.42	8.7	0.97	786.381	0.0057	2.4	4.21
													2	19.98	19.98	88.5	558000	(R)LAAICFAGAPYNDNNYNIDLK(A)	8.42	7.86	1	1179.06	-0.0029	-1.2	4.21
11	2	2.2	8	5	89.5	44.5	532888	17044.9	6.82	Q92084	Naja sputatrix	Neutral phospholipase A2 muscarinic inhibitor	2	21.77	16.75	94.9	116000	(K)TYSYECSQGTLTCK(G)	5.58	5.93	1	849.36	-0.0016	-1	5.66	0.0193272	0.002682	5.18356e-05
													3	14.69	6.86	77.9	82400	(K)TYSYECSQGTLTCK(G)	5.58	5.93	0.96	566.576	0.0001	0.1	5.66
													2	13.64	6.57	89.1	223000	(K)NMIQCTVPNR(S)	5.7	7.99	0.99	616.798	0.0009	0.7	9.75
													2	13.59	13.59	74.2	398000	(R)CWPYFK(T)	7.6	10.85	0.98	450.708	0.0013	1.4	8.59
													3	20.52	20.52	80.3	134000	(R)SWWHFADYGCYCGR(G)	8.25	9.31	0.99	622.249	0.0009	0.5	6.46
													2	20.49	20.49	90.5	31700	(R)SWWHFADYGCYCGR(G)	8.25	7.14	0.88	932.868	-0.0031	-1.7	6.46
													3	19.98	8.83	100	2720000	(R)LAAICFAGAPYNDNNYNIDLK(A)	8.42	8.7	0.97	786.381	0.0057	2.4	4.21
													2	19.98	19.98	88.5	558000	(R)LAAICFAGAPYNDNNYNIDLK(A)	8.42	7.86	1	1179.06	-0.0029	-1.2	4.21
11	4	4.1	5	4	62.01	40	6.56053e+06	7206.5	10.24	P01442	Naja atra	Cytotoxin 2	2	10.81	2.11	80.3	80200	(K)SSLLVK(Y)	5.3	1.98	1	323.712	0.0029	4.5	8.47	0.237943	0.002682	0.000638164
													3	14.27	14.27	75.7	143000	(-)LKCNKLVPLFYK(T)	8	0.83	0.91	508.297	-0.0044	-2.9	10
													2	15.84	6.11	91.9	36800000	(K)LVPLFYK(T)	8.12	9.76	0.97	440.273	0.0047	5.3	8.59
													3	15.61	15.61	86.2	1600000	(K)MFMVSNLTVPVKR(G)	8.03	8.44	1	507.949	0.0041	2.7	11
													2	15.7	15.7	79.2	171000	(K)MFMVSNLTVPVKR(G)	8.03	8.19	1	761.418	-0.0003	-0.2	11
													2	16.2	16.2	86.9	569000	(K)MFMVSNLTVPVK(R)	8.67	8.64	1	683.366	-0.0014	-1	8.5
11	4	4.2	4	4	55.42	50	9261725	7203.6	10.3	P60303	Naja kaouthia	Cytotoxin 4	2	10.81	2.11	80.3	80200	(K)SSLLVK(Y)	5.3	1.98	1	323.712	0.0029	4.5	8.47	0.335912	0.002682	0.000900917
													3	14.5	14.5	78.7	23700	(K)MFMVATPKVPVKR(G)	6.88	4.34	0.99	501.957	0.0017	1.1	11.17
													3	14.27	14.27	75.7	143000	(-)LKCNKLVPLFYK(T)	8	0.83	0.91	508.297	-0.0044	-2.9	10
													2	15.84	6.11	91.9	36800000	(K)LVPLFYK(T)	8.12	9.76	0.97	440.273	0.0047	5.3	8.59
11	4	4.3	3	3	42.67	40	9263450	7219.6	10.2	P01440	Naja naja	Cytotoxin 2	2	10.81	2.11	80.3	80200	(K)SSLLVK(Y)	5.3	1.98	1	323.712	0.0029	4.5	8.47	0.335975	0.002682	0.000901085
													3	12.56	12.56	70.2	30600	(K)MYMVATPKVPVKR(G)	6.35	7.27	0.95	507.287	-0.0017	-1.1	10.29
													3	14.27	14.27	75.7	143000	(-)LKCNKLVPLFYK(T)	8	0.83	0.91	508.297	-0.0044	-2.9	10
													2	15.84	6.11	91.9	36800000	(K)LVPLFYK(T)	8.12	9.76	0.97	440.273	0.0047	5.3	8.59
							2.75718e+07																			1		0.002682
12	1	1.1	47	28	540.5	62.1	506185	62496.6	9.71	CL4067.Contig1_NsM2	Naja sumatrana	Plasminogen activator	3	15.82	15.82	74.3	28100	(R)YITHEKYNPR(T)	4	3.12	0.99	440.894	-0.0012	-0.9	8.5	0.338278	0.004324	0.00146271
													3	18.37	18.37	82.8	163000	(K)ASHPNAHNLGLSSHNYCR(N)	4.8	5.4	0.99	678.983	0.0027	1.3	8.81
													2	24.74	24.74	95.4	64900	(K)ASHPNAHNLGLSSHNYCR(N)	4.8	0	0.97	1017.97	-0.002	-1	8.81
													3	15.53	15.53	79.9	1020000	(R)FHADRPDALR(L)	4.92	5.4	1	399.877	0.0038	3.2	6.75
													2	13.91	8.44	83.4	88500	(R)FHADRPDALR(L)	4.92	5.4	0.99	599.31	0.0004	0.3	6.75
													2	18.53	13.86	86	322000	(R)TVTENmLCAGDTR(Q)	5.07	0	0.97	742.33	15.9963	0.9	4.37
													3	11.1	11.1	75.2	48900	(R)TVTENmLCAGDTR(Q)	5.07	0	0.97	495.223	15.9981	2.2	4.37
													3	21.21	21.21	96.2	1560000	(R)LGLGDHNYCR(N)	5.33	0	0.97	402.191	0.0063	5.2	6.74
													2	25.15	25.15	97.1	352000	(R)LGLGDHNYCR(N)	5.33	0	0.99	602.78	0.0006	0.5	6.74
													4	10.36	2.22	70.5	279000	(K)SSKPWCHVFKK(D)	5.33	0	0.99	351.688	0.0053	3.8	10.3
													2	18.19	13.79	87.7	365000	(R)CDVPACSTCGLR(K)	5.38	5.4	0.97	698.295	0.0006	0.4	5.84
													2	13.82	5.57	87.1	57300	(R)LKVVLGR(T)	5.7	5.4	1	392.775	0.0018	2.3	11
													4	10.16	3.91	77.9	163000	(K)SSKPWCHVFK(K)	5.93	5.4	0.98	319.665	0.0071	5.6	10
													3	15.29	15.29	82.6	192000	(K)SSKPWCHVFK(K)	5.93	5.4	1	425.883	0.0036	2.8	10
													3	19.8	19.8	86.5	55400	(R)QLHDACKGDSGGPLSCLNDGR(M)	6.05	5.4	0.96	753.008	0.0007	0.3	5.3
													2	20.52	20.52	95.3	906000	(R)TVTENMLCAGDTR(Q)	6.15	0	0.99	734.332	0.0007	0.5	4.37
													3	14.48	9.36	77.8	122000	(R)TVTENMLCAGDTR(Q)	6.15	0	0.99	489.891	0.0021	1.4	4.37
													2	21.55	21.55	95.2	1550000	(R)AVCYQDIGDTYR(G)	6.23	0	1	730.829	0.0025	1.7	4.21
													3	14.81	14.81	78.1	139000	(R)AVCYQDIGDTYR(G)	6.23	0	0.97	487.557	0.0102	7	4.21
													2	19.8	19.8	94.5	2430000	(R)LYPDSFCTSAR(L)	6.35	5.4	0.97	658.803	0.0042	3.2	5.83
													2	20	20	90.5	490000	(K)GDSGGPLSCLNDGR(M)	6.48	5.4	0.97	702.813	0.0011	0.8	4.21
													5	14.8	14.8	72	135000	(K)SGIFCHTVPVTGCmKPLCLHGGR(C)	6.63	5.4	0.87	520.854	15.9985	1.4	11
													4	14.09	14.09	74.4	61900	(K)SGIFCHTVPVTGCmKPLCLHGGR(C)	6.63	5.4	0.89	650.814	15.9942	-0.3	11
													3	13.55	13.55	70.4	214000	(R)GTWSTTESGAECVNWK(T)	6.7	5.4	0.99	604.935	0.0038	2.1	4.53
													3	17.36	5.63	93.8	228000	(R)VKSSVTEQIFQVER(Y)	6.97	5.4	0.99	550.634	0.0026	1.6	6.11
													2	20.78	16.51	92.7	41800	(R)VKSSVTEQIFQVER(Y)	6.97	5.4	0.96	825.446	-0.0016	-1	6.11
													2	26.4	26.4	100	1680000	(K)LPDWTECEVSGYGK(H)	7.2	5.41	1	820.867	0.001	0.6	4.14
													2	21.42	12.25	100	338000	(R)VAHYLNWIQEK(A)	7.22	5.41	0.99	700.87	0.0006	0.4	6.72
													4	13.39	13.39	70.2	94500	(K)SGIFCHTVPVTGCMKPLCLHGGR(C)	7.23	0	0.9	646.817	0.0058	2.2	11
													4	19.87	6.39	95.8	2370000	(K)LKDYSENCALETDSVRPVCLPDAGLK(L)	7.32	0	0.96	738.364	0.0045	1.5	4.44
													3	25.76	25.76	94.4	465000	(K)LKDYSENCALETDSVRPVCLPDAGLK(L)	7.32	0	1	984.148	0.001	0.3	4.44
													2	22.95	22.95	100	866000	(K)SSVTEQIFQVER(Y)	7.42	0	0.99	711.866	0.0016	1.1	4.53
													3	16.91	16.91	92.4	148000	(K)SSVTEQIFQVER(Y)	7.42	0	0.96	474.913	0.0027	1.9	4.53
													3	13.02	13.02	91.9	1140000	(R)VAHYLNWIQEK(A)	7.23	0	1	467.584	0.0047	3.4	6.72
													2	16.89	7.31	89.5	2930000	(R)TLDNDIALLK(L)	7.65	5.4	0.97	558.321	0.0033	2.9	4.21
													3	17.7	17.7	80.2	58100	(K)IKGGAYSYIESHPWQAGIFVK(N)	8.15	5.41	1	784.41	-0.0016	-0.7	8.44
													4	14.19	14.19	71	471000	(R)GVEGYHCGGILISSCWVLSAAHCFPK(G)	9.08	7.9	0.91	727.096	0.0027	0.9	6.92
													3	19.35	12.95	95	563000	(K)LIGIISWGVGCGKK(N)	8.42	5.15	1	496.619	0.0019	1.3	10
													2	18.56	12.31	92.1	63900	(K)LIGIISWGVGCGKK(N)	8.42	5.15	0.99	744.424	0.0004	0.3	10
													3	15.92	15.92	83.3	335000	(K)GGAYSYIESHPWQAGIFVK(N)	8.45	5.15	0.99	704.019	0.0023	1.1	6.75
													2	20.65	20.65	97	56700	(K)GGAYSYIESHPWQAGIFVK(N)	8.45	5.15	1	1055.52	-0.0047	-2.2	6.75
													4	15.62	15.62	100	142000	(K)NRGVEGYHCGGILISSCWVLSAAHCFPK(G)	8.73	3.12	0.92	794.631	-0.0017	-0.5	8.61
													5	15.17	15.17	80.3	127000	(K)NRGVEGYHCGGILISSCWVLSAAHCFPK(G)	8.73	3.12	0.91	635.906	0.0006	0.2	8.61
													2	19.43	13.96	92.6	580000	(K)LIGIISWGVGCGK(K)	9	9.04	1	680.377	0.0008	0.6	8.75
													3	21.61	17.12	86.5	101000	(R)GVEGYHCGGILISSCWVLSAAHCFPK(G)	9.08	7.9	0.91	969.123	-0.005	-1.7	6.92
													3	17.79	11.47	89.5	130000	(K)ALYSPNLFICFCPPGFSGK(F)	10	8.73	0.99	725.684	-0.0021	-1	8.63
													2	23.02	16.41	95.6	54700	(K)ALYSPNLFICFCPPGFSGK(F)	10	7.39	0.93	1088.02	-0.0025	-1.1	8.63
12	1	1.2	38	23	446.36	51.4	495113	62376.6	9.73	unigene33606_NnSL	Naja naja	Plasminogen activator	3	18.37	18.37	82.8	163000	(K)ASHPNAHNLGLSSHNYCR(N)	4.8	5.4	0.99	678.983	0.0027	1.3	8.81	0.330879	0.004324	0.00143072
													2	24.74	24.74	95.4	64900	(K)ASHPNAHNLGLSSHNYCR(N)	4.8	0	0.97	1017.97	-0.002	-1	8.81
													3	15.53	15.53	79.9	1020000	(R)FHADRPDALR(L)	4.92	5.4	1	399.877	0.0038	3.2	6.75
													2	13.91	8.44	83.4	88500	(R)FHADRPDALR(L)	4.92	5.4	0.99	599.31	0.0004	0.3	6.75
													3	21.21	21.21	96.2	1560000	(R)LGLGDHNYCR(N)	5.33	0	0.97	402.191	0.0063	5.2	6.74
													2	25.15	25.15	97.1	352000	(R)LGLGDHNYCR(N)	5.33	0	0.99	602.78	0.0006	0.5	6.74
													2	18.19	13.79	87.7	365000	(R)CDVPACSTCGLR(K)	5.38	5.4	0.97	698.295	0.0006	0.4	5.84
													4	11.52	6.28	81.8	180000	(K)SSKPWCHVLK(K)	5.6	0	0.98	311.167	-0.0002	-0.1	10
													3	13.35	6.41	85.2	174000	(K)SSKPWCHVLK(K)	5.6	0	0.99	414.554	0.0009	0.7	10
													2	13.82	5.57	87.1	57300	(R)LKVVLGR(T)	5.7	5.4	1	392.775	0.0018	2.3	11
													2	21.55	21.55	95.2	1550000	(R)AVCYQDIGDTYR(G)	6.23	0	1	730.829	0.0025	1.7	4.21
													3	14.81	14.81	78.1	139000	(R)AVCYQDIGDTYR(G)	6.23	0	0.97	487.557	0.0102	7	4.21
													2	19.8	19.8	94.5	2430000	(R)LYPDSFCTSAR(L)	6.35	5.4	0.97	658.803	0.0042	3.2	5.83
													2	20.06	20.06	98	111000	(K)GDSGGPLACLNDGR(M)	6.63	5.4	0.97	694.815	0.0012	0.9	4.21
													5	14.8	14.8	72	135000	(K)SGIFCHTVPVTGCmKPLCLHGGR(C)	6.63	5.4	0.87	520.854	15.9985	1.4	11
													4	14.09	14.09	74.4	61900	(K)SGIFCHTVPVTGCmKPLCLHGGR(C)	6.63	5.4	0.89	650.814	15.9942	-0.3	11
													3	13.55	13.55	70.4	214000	(R)GTWSTTESGAECVNWK(T)	6.7	5.4	0.99	604.935	0.0038	2.1	4.53
													3	17.36	5.63	93.8	228000	(R)VKSSVTEQIFQVER(Y)	6.97	5.4	0.99	550.634	0.0026	1.6	6.11
													2	20.78	16.51	92.7	41800	(R)VKSSVTEQIFQVER(Y)	6.97	5.4	0.96	825.446	-0.0016	-1	6.11
													2	26.4	26.4	100	1680000	(K)LPDWTECEVSGYGK(H)	7.2	5.41	1	820.867	0.001	0.6	4.14
													2	21.42	12.25	100	338000	(R)VAHYLNWIQEK(A)	7.22	5.41	0.99	700.87	0.0006	0.4	6.72
													4	13.39	13.39	70.2	94500	(K)SGIFCHTVPVTGCMKPLCLHGGR(C)	7.23	0	0.9	646.817	0.0058	2.2	11
													2	22.95	22.95	100	866000	(K)SSVTEQIFQVER(Y)	7.42	0	0.99	711.866	0.0016	1.1	4.53
													3	16.91	16.91	92.4	148000	(K)SSVTEQIFQVER(Y)	7.42	0	0.96	474.913	0.0027	1.9	4.53
													3	13.02	13.02	91.9	1140000	(R)VAHYLNWIQEK(A)	7.23	0	1	467.584	0.0047	3.4	6.72
													2	16.89	7.31	89.5	2930000	(R)TLDNDIALLK(L)	7.65	5.4	0.97	558.321	0.0033	2.9	4.21
													3	17.7	17.7	80.2	58100	(K)IKGGAYSYIESHPWQAGIFVK(N)	8.15	5.41	1	784.41	-0.0016	-0.7	8.44
													4	14.19	14.19	71	471000	(R)GVEGYHCGGILISSCWVLSAAHCFPK(G)	9.08	7.9	0.91	727.096	0.0027	0.9	6.92
													3	19.35	12.95	95	563000	(K)LIGIISWGVGCGKK(N)	8.42	5.15	1	496.619	0.0019	1.3	10
													2	18.56	12.31	92.1	63900	(K)LIGIISWGVGCGKK(N)	8.42	5.15	0.99	744.424	0.0004	0.3	10
													3	15.92	15.92	83.3	335000	(K)GGAYSYIESHPWQAGIFVK(N)	8.45	5.15	0.99	704.019	0.0023	1.1	6.75
													2	20.65	20.65	97	56700	(K)GGAYSYIESHPWQAGIFVK(N)	8.45	5.15	1	1055.52	-0.0047	-2.2	6.75
													4	15.62	15.62	100	142000	(K)NRGVEGYHCGGILISSCWVLSAAHCFPK(G)	8.73	3.12	0.92	794.631	-0.0017	-0.5	8.61
													5	15.17	15.17	80.3	127000	(K)NRGVEGYHCGGILISSCWVLSAAHCFPK(G)	8.73	3.12	0.91	635.906	0.0006	0.2	8.61
													2	19.43	13.96	92.6	580000	(K)LIGIISWGVGCGK(K)	9	9.04	1	680.377	0.0008	0.6	8.75
													3	21.61	17.12	86.5	101000	(R)GVEGYHCGGILISSCWVLSAAHCFPK(G)	9.08	7.9	0.91	969.123	-0.005	-1.7	6.92
													3	17.79	11.47	89.5	130000	(K)ALYSPNLFICFCPPGFSGK(F)	10	8.73	0.99	725.684	-0.0021	-1	8.63
													2	23.02	16.41	95.6	54700	(K)ALYSPNLFICFCPPGFSGK(F)	10	7.39	0.93	1088.02	-0.0025	-1.1	8.63
12	3	3.1	13	7	141.57	40.3	325538	27158.4	9.96	Q7ZZN8	Naja atra	Cysteine-rich venom protein natrin-2	2	17.44	17.44	78.8	1160000	(K)CAASCFCR(T)	4.55	4.64	0.94	516.198	0.0032	3.1	9.75	0.217554	0.004324	0.000940702
													3	14.92	14.92	78.4	731000	(R)CSFAHSPPHLR(T)	5.15	0	1	436.882	0.0036	2.8	9.76
													2	19.97	19.97	95.4	94300	(R)CSFAHSPPHLR(T)	5.15	0	1	654.818	0.0013	1	9.76
													2	20.29	13.27	96.6	225000	(R)VIQSWYDENKK(F)	5.75	5.4	0.99	705.357	0.0016	1.1	6.04
													2	12.87	12.87	73.3	82400	(K)QNACQTEWMK(S)	5.77	5.4	0.98	648.279	0.0008	0.6	6
													2	16.2	16.2	79.7	16800	(R)NmLQmEWNSNAAQNAK(R)	5.78	0	0.87	941.414	31.9887	-0.6	6
													3	15.54	15.54	81.1	21500	(R)NmLQmEWNSNAAQNAK(R)	5.78	0	0.91	627.947	31.9936	2	6
													3	20.14	20.14	93.7	619000	(K)SGPPCGDCPSACVNGLCTNPCK(H)	6	10.81	0.96	803.324	0.0009	0.4	5.55
													2	26.63	26.63	98.5	428000	(K)SGPPCGDCPSACVNGLCTNPCK(H)	6	10.81	0.95	1204.48	-0.0005	-0.2	5.55
													2	20.79	20.79	85.5	199000	(R)NMLQMEWNSNAAQNAK(R)	7.42	5.4	0.98	925.42	0.0005	0.3	6
													3	23.26	23.26	94.4	258000	(K)IGCGENLFmSSQPYAWSR(V)	8.02	0	1	706.984	15.9961	0.6	6
													2	21.64	21.64	87.8	177000	(K)IGCGENLFmSSQPYAWSR(V)	8.02	0	0.99	1059.97	15.9953	0.2	6
													2	23.58	23.58	97.8	220000	(K)IGCGENLFMSSQPYAWSR(V)	8.48	8.77	0.99	1051.97	-0.0019	-0.9	6
12	4	4.1	9	8	119.7	15.4	169522	70420.7	5.62	D5LMJ3	Naja atra	Zinc metalloproteinase-disintegrin-like atrase-A	2	17.77	17.77	82.6	100000	(K)LQPHAQCDSEECCEK(C)	3.67	7.02	0.85	945.872	-0.0052	-2.7	4.4	0.11329	0.004324	0.000489865
													3	14.4	14.4	72.7	358000	(R)NGHPCQNNQGYCYNGK(C)	3.95	15.34	0.93	637.593	0.0003	0.1	8.51
													2	20.29	20.29	84.9	157000	(R)NGHPCQNNQGYCYNGK(C)	3.95	15.34	0.98	955.885	-0.0034	-1.8	8.51
													3	13.46	13.46	83.7	56800	(R)ERPQCILNKPSRK(A)	4.37	0	0.95	542.636	0.0021	1.3	11
													3	14.84	14.84	88.1	139000	(R)ERPQCILNKPSR(K)	4.8	0	0.98	499.938	0.0028	1.9	10.84
													3	10.14	10.14	86.8	277000	(R)EHQEYLLR(E)	5.62	5.41	1	363.19	0.0012	1.1	5.4
													2	16.66	16.66	82.7	257000	(K)CGTLYCTEIK(K)	6.05	0	0.99	622.786	0	0	6
													2	11.97	3.17	71.2	159000	(K)SFAEWR(A)	6.38	5.4	1	398.195	0.0033	4.2	5.72
													3	14.57	14.57	79.3	21900	(R)CSHSPCIMSDTISDEPFYEFSSCSVR(E)	8.43	9.28	0.94	1033.42	-0.0093	-3	4.31
							1.49636e+06																			1		0.004324
13	1	1.1	25	16	290.4	58.1	1.04578e+06	27959.1	9.1	CL2736.Contig1_NsM2	Naja sumatrana	Cysteine-rich venom protein natrin-1	2	18.95	18.95	86.8	3160000	(K)SNCPASCFCR(N)	5.17	2.86	0.9	629.743	0.0026	2	9.47	0.537787	0.00352	0.00189301
													3	15.07	15.07	82.7	17900	(K)SNCPASCFCR(N)	5.17	2.86	0.89	420.163	-0.0017	-1.4	9.47
													2	17.18	17.18	85.7	5610000	(K)LTNCDSLVK(Q)	5.33	7.77	0.95	525.271	0.0062	5.9	5.84
													3	16.51	11.61	81.7	65300	(K)mKWYPEAASSAER(W)	5.68	9.03	0.99	514.574	15.9971	1.4	5.9
													3	14.17	14.17	73	21100	(K)KQKEIVDLHNSLR(R)	5.27	0	-0.51	527.301	-0.0021	-1.3	8.6
													2	16.97	16.97	91	2590000	(R)VSPTASNMLK(M)	5.78	5.73	0.98	524.28	0.0034	3.3	8.72
													2	16.65	7.96	75.7	795000	(K)WYPEAASSAER(W)	5.9	8.27	1	633.792	0.0014	1.1	4.53
													3	16.1	16.1	79	1030000	(K)QKEIVDLHNSLR(R)	5.98	5.4	1	484.605	0.0033	2.3	6.75
													3	10.72	10.72	73.4	16800	(K)WYPEAASSAER(W)	5.88	2.86	0.91	422.864	0.0013	1	4.53
													2	16.75	16.75	80.4	157000	(K)QKEIVDLHNSLR(R)	5.98	0	0.97	726.403	0.0016	1.1	6.75
													2	10.69	6.06	72.7	9150	(K)EIVDLHNSLRR(R)	5.9	0	0.99	676.375	-0.0003	-0.3	6.85
													2	15.61	15.61	70.2	2250000	(K)QNSCQDDWIK(S)	6.02	5.4	1	647.282	0.0031	2.4	4.21
													3	18.54	18.54	86.2	2300000	(K)MKWYPEAASSAER(W)	6.23	6.23	1	509.243	0.0053	3.4	5.9
													2	17.48	13.73	86.6	585000	(K)MKWYPEAASSAER(W)	6.23	6.23	1	763.359	0.0007	0.5	5.9
													3	13.84	9.75	77.3	3200000	(K)EIVDLHNSLR(R)	6.38	7.25	0.98	399.221	0.0061	5.1	5.32
													2	22.37	18.16	93	802000	(K)EIVDLHNSLR(R)	6.38	7.25	0.99	598.326	0.0014	1.1	5.32
													3	14.61	14.61	79.4	21900	(K)QNSCQDDWIKSNCPASCFCR(N)	6.7	4.2	0.89	845.007	-0.0035	-1.4	5.96
													3	23.2	23.2	93.6	2470000	(K)LGPPCGDCPSACDNGLCTNPCTIYNK(L)	6.8	3.37	0.82	981.073	0.0009	0.3	4.21
													2	26.13	26.13	98.5	441000	(K)LGPPCGDCPSACDNGLCTNPCTIYNK(L)	6.82	3.37	0.82	1471.1	-0.0045	-1.5	4.21
													3	21.34	21.34	81.5	42400	(K)LTNCDSLVKQNSCQDDWIK(S)	6.78	6.74	0.95	775.359	-0.0015	-0.6	4.43
													4	11.34	11.34	82.7	38900	(K)LGPPCGDCPSACDNGLCTNPCTIYNK(L)	6.77	0	0.89	736.057	0.0004	0.1	4.21
													2	21.71	21.71	95.3	126000	(R)VLEGIQCGESIYMSSNAR(T)	7.28	7.46	0.99	1007.47	-0.0039	-1.9	4.53
													3	16.26	16.26	79.9	183000	(R)VLEGIQCGESIYMSSNAR(T)	7.28	5.36	0.98	671.984	0.0003	0.2	4.53
													2	23.55	23.55	91.9	204000	(R)WANNCILDHSPDYLR(V)	7.45	6.05	1	937.435	-0.0031	-1.6	5.21
													3	15.18	15.18	75.8	8090	(R)TWTEIIHLWHDEYK(N)	8.75	0	0.89	624.309	0.0017	0.9	5.26
13	1	1.2	16	10	176.52	46.1	898821	25866.5	9.14	Q7T1K6	Naja atra	Cysteine-rich venom protein natrin-1	2	13.6	13.6	73.5	127000	(-)NVDFNSESTRR(K)	4.77	1.08	1	662.816	0.0011	0.8	6.07	0.462213	0.00352	0.00162699
													2	18.95	18.95	86.8	3160000	(K)SNCPASCFCR(N)	5.17	2.86	0.9	629.743	0.0026	2	9.47
													3	15.07	15.07	82.7	17900	(K)SNCPASCFCR(N)	5.17	2.86	0.89	420.163	-0.0017	-1.4	9.47
													3	14.17	14.17	73	21100	(K)KQKEIVDLHNSLR(R)	5.27	0	-0.51	527.301	-0.0021	-1.3	8.6
													2	16.97	16.97	91	2590000	(R)VSPTASNMLK(M)	5.78	5.73	0.98	524.28	0.0034	3.3	8.72
													3	16.1	16.1	79	1030000	(K)QKEIVDLHNSLR(R)	5.98	5.4	1	484.605	0.0033	2.3	6.75
													2	16.75	16.75	80.4	157000	(K)QKEIVDLHNSLR(R)	5.98	0	0.97	726.403	0.0016	1.1	6.75
													2	10.69	6.06	72.7	9150	(K)EIVDLHNSLRR(R)	5.9	0	0.99	676.375	-0.0003	-0.3	6.85
													3	13.84	9.75	77.3	3200000	(K)EIVDLHNSLR(R)	6.38	7.25	0.98	399.221	0.0061	5.1	5.32
													2	22.37	18.16	93	802000	(K)EIVDLHNSLR(R)	6.38	7.25	0.99	598.326	0.0014	1.1	5.32
													3	23.2	23.2	93.6	2470000	(K)LGPPCGDCPSACDNGLCTNPCTIYNK(L)	6.8	3.37	0.82	981.073	0.0009	0.3	4.21
													2	26.13	26.13	98.5	441000	(K)LGPPCGDCPSACDNGLCTNPCTIYNK(L)	6.82	3.37	0.82	1471.1	-0.0045	-1.5	4.21
													4	11.34	11.34	82.7	38900	(K)LGPPCGDCPSACDNGLCTNPCTIYNK(L)	6.77	0	0.89	736.057	0.0004	0.1	4.21
													2	21.71	21.71	95.3	126000	(R)VLEGIQCGESIYMSSNAR(T)	7.28	7.46	0.99	1007.47	-0.0039	-1.9	4.53
													3	16.26	16.26	79.9	183000	(R)VLEGIQCGESIYMSSNAR(T)	7.28	5.36	0.98	671.984	0.0003	0.2	4.53
													3	15.18	15.18	75.8	8090	(R)TWTEIIHLWHDEYK(N)	8.75	0	0.89	624.309	0.0017	0.9	5.26
							1.9446e+06																			1		0.00352
14	1	1.1	28	21	412.61	32	843425	98472.6	8.86	unigene5869_NsM	Naja sumatrana	Venom phosphodiesterase	2	17.88	17.88	94.5	367000	(K)TPLNCPPGSLK(V)	5.52	5.4	0.99	592.312	0.0036	3	8.41	0.105531	0.017292	0.00182484
													3	17.89	17.89	92.7	109000	(K)SLVKPTSAPPSASDCLR(L)	5.72	16.47	0.98	595.978	0.0043	2.4	8.46
													3	17.55	17.55	87.2	1240000	(R)MANVLCSCSEDCLTKK(D)	6.1	5.4	0.9	639.285	0.0027	1.4	5.82
													2	19.13	19.13	97.6	246000	(R)MANVLCSCSEDCLTKK(D)	6.1	5.4	0.92	958.423	0.0005	0.2	5.82
													2	21.64	11.5	95.1	2030000	(K)CSSITDLEAVNQR(L)	6.35	0.13	0.99	746.858	0.0021	1.4	4.37
													2	17.66	17.66	96.8	982000	(K)FGPVSGQVIK(S)	6.38	5.66	1	516.299	0.0015	1.5	8.75
													3	14.6	14.6	92.4	41100	(K)CSSITDLEAVNQR(L)	7.15	5.53	1	498.241	0.0027	1.8	4.37
													2	20.43	11.81	96.4	563000	(K)SPDNLWVEER(M)	6.63	10.94	0.99	622.799	0.0005	0.4	4.14
													2	18.85	18.85	91.5	326000	(K)DFYTFDSEAIVKK(L)	7.28	5.66	1	781.892	0.003	1.9	4.56
													2	18.82	18.82	91	2850000	(K)AATYFWPGSEVK(I)	7.63	0.13	0.99	678.338	0.0049	3.6	6.04
													2	19.74	12.99	86.6	2370000	(K)DFYTFDSEAIVK(K)	7.92	5.66	1	717.845	0.0038	2.6	4.03
													2	18.37	14.97	85.2	483000	(K)SMEAIFLAHGPGFK(E)	7.93	5.66	1	752.886	0.0024	1.6	6.47
													3	21.17	21.17	100	309000	(R)KACCWDYQDICVLPTQSWSCNK(L)	8.02	5.53	0.97	940.408	0.0053	1.9	5.96
													2	14.8	8.17	85.9	586000	(R)TLGMLMEGLK(Q)	8.12	5.4	0.97	546.795	0.0028	2.5	5.66
													3	18.75	14.12	88.6	42700	(R)NAAWWGGQPIWHTASYQGLK(A)	8.45	0.13	0.9	757.71	0.0048	2.1	8.6
													2	23.92	23.92	90.9	98900	(R)NAAWWGGQPIWHTASYQGLK(A)	8.37	0.13	0.97	1136.06	0.0013	0.6	8.6
													3	19.14	19.14	92.8	504000	(K)ACCWDYQDICVLPTQSWSCNK(L)	8.47	5.66	0.85	897.71	0.0072	2.7	4.21
													2	22.27	22.27	93.4	106000	(K)ACCWDYQDICVLPTQSWSCNK(L)	8.47	5.66	0.89	1346.06	-0.002	-0.7	4.21
													2	24.47	19.85	100	536000	(R)AEYLETWDTLMPNINK(L)	9.02	5.66	1	969.471	0.004	2.1	4.14
													3	14.69	14.69	72.9	344000	(R)AEYLETWDTLMPNINK(L)	9.02	5.66	0.98	646.651	0.0062	3.2	4.14
													3	18.19	12.14	85.4	721000	(R)VRDVELLTGLDFYSALK(Q)	9.35	5.66	0.98	647.024	0.0051	2.7	4.56
													3	18.59	14.48	97.7	398000	(R)VRDVELLTGLDFYSALKQPLSETLR(L)	9.62	0.13	0.98	955.193	0.0075	2.6	4.78
													2	16.82	16.82	84.3	46200	(K)EQSLPLYCLFGPVPSPDVSGCK(C)	9.65	5.66	0.97	1225.59	-0.0047	-1.9	4.37
													3	15.17	10.55	73.6	377000	(K)YISAYSQDILMPLWNSYTISK(S)	10.03	4.9	0.99	831.753	0.0086	3.5	5.83
													2	19.81	14.34	97.3	117000	(K)YISAYSQDILMPLWNSYTISK(S)	10.03	0.13	0.99	1247.12	0.0033	1.3	5.83
													3	24.42	17.32	100	6950000	(R)DVELLTGLDFYSALKQPLSETLR(L)	10.27	6.06	0.99	870.135	0.0042	1.6	4.32
													2	26.2	26.2	96.3	514000	(R)DVELLTGLDFYSALKQPLSETLR(L)	10.27	6.06	0.99	1304.7	0.0007	0.3	4.32
													2	15.96	15.96	77.4	359000	(K)TEVTSFENIEVYNLMCDLLK(L)	11.17	8.81	1	1209.58	-0.0002	-0.1	4
14	1	1.2	26	19	374.39	29.4	936104	98435.5	8.86	CL1181.Contig1_NnSL	Naja naja	Venom phosphodiesterase	2	17.88	17.88	94.5	367000	(K)TPLNCPPGSLK(V)	5.52	5.4	0.99	592.312	0.0036	3	8.41	0.117127	0.017292	0.00202536
													3	17.89	17.89	92.7	109000	(K)SLVKPTSAPPSASDCLR(L)	5.72	16.47	0.98	595.978	0.0043	2.4	8.46
													3	17.55	17.55	87.2	1240000	(R)MANVLCSCSEDCLTKK(D)	6.1	5.4	0.9	639.285	0.0027	1.4	5.82
													2	19.13	19.13	97.6	246000	(R)MANVLCSCSEDCLTKK(D)	6.1	5.4	0.92	958.423	0.0005	0.2	5.82
													2	21.64	11.5	95.1	2030000	(K)CSSITDLEAVNQR(L)	6.35	0.13	0.99	746.858	0.0021	1.4	4.37
													2	17.66	17.66	96.8	982000	(K)FGPVSGQVIK(S)	6.38	5.66	1	516.299	0.0015	1.5	8.75
													3	14.6	14.6	92.4	41100	(K)CSSITDLEAVNQR(L)	7.15	5.53	1	498.241	0.0027	1.8	4.37
													2	20.43	11.81	96.4	563000	(K)SPDNLWVEER(M)	6.63	10.94	0.99	622.799	0.0005	0.4	4.14
													2	18.85	18.85	91.5	326000	(K)DFYTFDSEAIVKK(L)	7.28	5.66	1	781.892	0.003	1.9	4.56
													2	18.82	18.82	91	2850000	(K)AATYFWPGSEVK(I)	7.63	0.13	0.99	678.338	0.0049	3.6	6.04
													2	19.74	12.99	86.6	2370000	(K)DFYTFDSEAIVK(K)	7.92	5.66	1	717.845	0.0038	2.6	4.03
													2	18.37	14.97	85.2	483000	(K)SMEAIFLAHGPGFK(E)	7.93	5.66	1	752.886	0.0024	1.6	6.47
													2	14.8	8.17	85.9	586000	(R)TLGMLMEGLK(Q)	8.12	5.4	0.97	546.795	0.0028	2.5	5.66
													3	18.75	14.12	88.6	42700	(R)NAAWWGGQPIWHTASYQGLK(A)	8.45	0.13	0.9	757.71	0.0048	2.1	8.6
													2	23.92	23.92	90.9	98900	(R)NAAWWGGQPIWHTASYQGLK(A)	8.37	0.13	0.97	1136.06	0.0013	0.6	8.6
													2	24.47	19.85	100	536000	(R)AEYLETWDTLMPNINK(L)	9.02	5.66	1	969.471	0.004	2.1	4.14
													3	14.69	14.69	72.9	344000	(R)AEYLETWDTLMPNINK(L)	9.02	5.66	0.98	646.651	0.0062	3.2	4.14
													3	22.04	22.04	91.9	1340000	(K)EQSPPLYCLFGPVPSPDVSGCK(C)	9.12	11.19	0.99	812.054	0.0057	2.3	4.37
													2	21.77	21.77	92.4	348000	(K)EQSPPLYCLFGPVPSPDVSGCK(C)	9.13	11.19	1	1217.58	0.0016	0.6	4.37
													3	18.19	12.14	85.4	721000	(R)VRDVELLTGLDFYSALK(Q)	9.35	5.66	0.98	647.024	0.0051	2.7	4.56
													3	18.59	14.48	97.7	398000	(R)VRDVELLTGLDFYSALKQPLSETLR(L)	9.62	0.13	0.98	955.193	0.0075	2.6	4.78
													3	15.17	10.55	73.6	377000	(K)YISAYSQDILMPLWNSYTISK(S)	10.03	4.9	0.99	831.753	0.0086	3.5	5.83
													2	19.81	14.34	97.3	117000	(K)YISAYSQDILMPLWNSYTISK(S)	10.03	0.13	0.99	1247.12	0.0033	1.3	5.83
													3	24.42	17.32	100	6950000	(R)DVELLTGLDFYSALKQPLSETLR(L)	10.27	6.06	0.99	870.135	0.0042	1.6	4.32
													2	26.2	26.2	96.3	514000	(R)DVELLTGLDFYSALKQPLSETLR(L)	10.27	6.06	0.99	1304.7	0.0007	0.3	4.32
													2	15.96	15.96	77.4	359000	(K)TEVTSFENIEVYNLMCDLLK(L)	11.17	8.81	1	1209.58	-0.0002	-0.1	4
14	2	2.1	23	17	332.73	36	1.78539e+06	68236.6	5.2	CL626.Contig5_NsM2	Naja sumatrana	Zinc metalloproteinase-disintegrin-like kaouthiagin-like	3	18.3	18.3	79.9	1130000	(R)NGHPCQNNQGYCYNGK(C)	3.88	6.58	0.99	637.594	0.0015	0.8	8.51	0.223391	0.017292	0.00386288
													2	18.69	12.73	95.2	263000	(K)TSQLTNTPEQDR(Y)	4.35	0	0.96	695.334	0.0007	0.5	4.37
													2	18.93	18.93	90.7	332000	(R)YYNNDKPAIK(I)	4.4	5.4	1	613.315	0.0008	0.6	8.43
													3	14.61	14.61	83.2	2670000	(R)MEDGTKIPCAAK(D)	4.8	16.21	0.84	440.883	0.0046	3.5	5.82
													2	19.63	15.41	94.2	594000	(R)MEDGTKIPCAAK(D)	4.8	0	0.99	660.818	0.0007	0.5	5.82
													3	16.32	16.32	88.5	353000	(K)KRTAPAFQFSSCSIR(E)	6.25	0.13	1	585.971	0.0016	0.9	12.01
													3	24.87	24.87	100	5650000	(R)VAKDDCDLPELCTGQSAECPTDSLQR(N)	6.6	10.94	0.87	989.107	0.0092	3.1	3.96
													4	18.85	8.13	93.4	1000000	(R)VAKDDCDLPELCTGQSAECPTDSLQR(N)	6.6	10.94	0.94	742.081	0.0034	1.1	3.96
													3	17.17	17.17	90.1	262000	(K)RTAPAFQFSSCSIR(E)	6.57	5.4	0.99	543.273	0.0026	1.6	12
													2	24.7	24.7	100	159000	(R)VAKDDCDLPELCTGQSAECPTDSLQR(N)	6.57	5.4	0.97	1483.15	-0.0017	-0.6	3.96
													3	22.69	15.45	98.1	843000	(R)ISLVASTMTHELGHNLGIHHDK(A)	6.8	0.13	1	804.083	0.0037	1.5	6.42
													3	22.24	22.24	92.6	1850000	(K)DDCDLPELCTGQSAECPTDSLQR(N)	6.9	0.13	0.99	889.707	0.0085	3.2	3.66
													2	27.05	27.05	98	1270000	(K)DDCDLPELCTGQSAECPTDSLQR(N)	6.9	5.53	0.99	1334.06	0.0066	2.5	3.66
													3	15.28	10.25	85.7	306000	(K)IRVYEMINAVNTK(F)	6.9	0.13	1	517.618	0.0047	3	8.59
													3	15.19	15.19	84.4	5730000	(R)KRNDNAQLLTGIDFNGNTVGR(A)	7.1	22	0.99	768.402	0.0073	3.2	8.75
													3	19.53	19.53	95.7	2240000	(K)RNDNAQLLTGIDFNGNTVGR(A)	7.5	11.19	0.99	725.703	0.0037	1.7	5.96
													2	16.01	16.01	94.8	273000	(K)RNDNAQLLTGIDFNGNTVGR(A)	7.5	11.19	0.99	1088.05	0.001	0.5	5.96
													2	21.03	21.03	94	2350000	(R)NDNAQLLTGIDFNGNTVGR(A)	7.87	11.06	0.94	1010	0.0047	2.3	4.21
													3	14.68	8.53	76.9	1850000	(R)NDNAQLLTGIDFNGNTVGR(A)	7.82	0	0.99	673.67	0.0064	3.2	4.21
													3	18.14	12.93	88.5	4010000	(K)NTMSCLIPPNPDGIMAEPGTK(C)	8	22	0.98	748.356	0.0042	1.9	4.37
													2	24.75	24.75	100	787000	(K)CPTLTNQCIALLGPHFTVSPK(G)	8.15	10.93	0.99	1177.61	0.0046	1.9	8.76
													2	16.44	16.44	79.2	6660000	(K)ASCICIPGPCIMLK(K)	8.43	11.19	0.84	810.395	0.0043	2.7	8.8
													2	18.72	10.46	89.8	482000	(K)YIEFYVIVDNR(M)	8.72	11.19	1	715.871	0.0029	2	4.37
14	2	2.2	12	9	196.71	34.9	1935750	41471.3	7.21	CL444.Contig1_NsM	Naja sumatrana	Zinc metalloproteinase-disintegrin-like atragin	3	18.3	18.3	79.9	1130000	(R)NGHPCQNNQGYCYNGK(C)	3.88	6.58	0.99	637.594	0.0015	0.8	8.51	0.242204	0.017292	0.0041882
													2	19.12	13.06	91.9	4200000	(R)DPSYGMVEPGTK(C)	5.68	5.41	0.88	640.797	0.0046	3.6	4.37
													3	17.81	17.81	80.6	618000	(K)VSQDSCFTLNQIGQGCGFCRK(E)	6.98	16.47	0.94	821.375	0.0092	3.7	8.72
													2	17.14	17.14	79.4	466000	(R)ASCNCNAGPCIMFPK(I)	6.95	5.53	0.97	863.863	0.0013	0.8	8.8
													2	26	26	97.6	516000	(K)ISYEPLSEFSSCSVQEHR(E)	7.27	5.66	1	1077.99	0.0037	1.7	4.75
													3	18.52	18.52	77.5	3240000	(K)VSQDSCFTLNQIGQGCGFCR(K)	7.45	0.13	0.97	778.676	0.006	2.5	5.81
													2	27	27	100	1820000	(K)VSQDSCFTLNQIGQGCGFCR(K)	7.45	0.13	0.99	1167.51	0.0017	0.7	5.81
													3	23.2	23.2	97.3	962000	(R)AAKDDCDLPEFCIGQSAECPTDSFQR(N)	7.5	5.66	0.98	1006.43	0.0068	2.3	3.96
													2	22.59	22.59	97.6	4660000	(K)CPIMTNQCIALLGPSVK(V)	7.92	5.66	0.95	951.489	0.0052	2.7	8.75
													3	18.21	18.21	93	3260000	(K)CPIMTNQCIALLGPSVK(V)	7.92	5.66	0.96	634.662	0.0057	3	8.75
													3	22.77	22.77	93.9	1810000	(K)DDCDLPEFCIGQSAECPTDSFQR(N)	7.92	5.53	0.97	916.374	0.0056	2.1	3.66
													2	25.55	25.55	95.7	547000	(K)DDCDLPEFCIGQSAECPTDSFQR(N)	7.9	5.53	0.98	1374.06	0.0025	0.9	3.66
14	2	2.3	4	3	58.43	7.2	1665500	56422.3	8.92	CL115.Contig8_NkT	Naja kaouthia	Zinc metalloproteinase-disintegrin-like cobrin	2	15.77	15.77	93.4	171000	(R)NSmICNCPVSPR(D)	4.9	0	0.98	725.816	15.9955	0.4	9.75	0.20839	0.017292	0.00360348
													2	20.39	20.39	96.6	201000	(K)TSAAVVQDYSK(S)	4.98	10.81	1	584.794	-0.0043	-3.7	5.5
													2	18.92	18.92	84	2090000	(R)NSMICNCPVSPR(D)	5.43	0	0.96	717.82	0.0043	3	9.75
													2	19.12	13.06	91.9	4200000	(R)DPSYGMVEPGTK(C)	5.68	5.41	0.88	640.797	0.0046	3.6	4.37
14	2	2.4	2	2	33.04	4.4	619500	70346	4.99	B5KFV7	Notechis scutatus	scutatease-1	3	18.3	18.3	79.9	1130000	(R)NGHPCQNNQGYCYNGK(C)	3.88	6.58	0.99	637.594	0.0015	0.8	8.51	0.0775129	0.017292	0.00134035
													2	14.74	5.98	88.1	109000	(K)YIEFYVVVDNK(M)	8.23	27.53	0.99	694.859	0.0003	0.2	4.37
14	7	7.1	3	3	50.19	1.7	113800	186055	5.99	Q91132	Naja kaouthia	Cobra venom factor	2	14.33	-1	77.8	78400	(K)ICIGNVCR(C)	5.67	5.41	0.96	496.245	0.0015	1.6	9.75	0.0142388	0.017292	0.000246218
													2	19.79	19.79	91.9	121000	(K)VYSYYNLDEK(C)	6.28	5.66	1	647.304	0.0006	0.4	4.37
													3	16.07	16.07	76.8	142000	(K)QLDIFVHDFPR(K)	7.95	5.66	1	462.91	-0.0001	-0.1	5.21
14	9	9.1	2	2	30.55	7.9	92750	28018	7.87	CL85.Contig1_NnSL	Naja naja	Cysteine-rich venom protein natrin-1	2	15.86	15.86	83	139000	(K)LTNCDSLVK(Q)	5.17	0	0.67	525.267	-0.003	-2.9	5.84	0.011605	0.017292	0.000200674
													3	14.69	14.69	73.9	46500	(K)EIVDLHNSLR(R)	6.22	5.53	0.97	399.22	0.0022	1.8	5.32
							7.99222e+06																			1		0.017292
15	1	1.1	39	30	517.61	24	927615	175755	6.35	CL4560.Contig1_NsM	Naja sumatrana	Cobra venom factor	2	16.65	7.84	84.1	218000	(R)YEVDNNMAQK(V)	4.65	0.13	0.99	606.273	0.002	1.7	4.37	0.0538061	0.050887	0.00273803
													2	20.6	20.6	97.3	1330000	(R)VPDTEIETK(I)	4.75	5.66	0.99	516.268	0.0022	2.1	4.14
													3	11.5	1.34	81	417000	(K)IKLEGDPGAR(V)	4.8	5.66	0.99	352.534	0.0034	3.2	6.07
													2	16.05	8.91	89.4	935000	(K)DLTEEPNSQGISSK(T)	5.02	0.13	0.96	752.862	0.0044	2.9	4.14
													3	11.76	4.65	73.5	1220000	(R)KLDDRVPDTEIETK(I)	5.28	0.13	0.97	553.626	0.0054	3.2	4.44
													4	10.38	4.01	72.5	712000	(R)KLDDRVPDTEIETK(I)	5.28	0.13	0.94	415.472	0.005	3	4.44
													2	17.78	9.63	94.2	216000	(R)KLDDRVPDTEIETK(I)	5.28	0.13	0.97	829.936	0.0044	2.6	4.44
													2	15.5	8.98	77.3	60400	(K)AVYVLNDKYK(I)	5.48	5.4	1	606.835	0.001	0.8	8.47
													2	14.89	5.69	85.4	1050000	(R)VGLVAMDK(A)	5.82	5.66	0.99	416.734	0.0012	1.5	5.81
													2	20.91	20.91	93.1	424000	(K)LNQDFTVTASGDGK(A)	5.82	11.19	0.98	726.853	0.002	1.4	4.21
													2	12.92	12.92	76.6	2530000	(K)IWDTIEK(S)	6.12	5.66	0.99	452.744	0.0037	4.1	4.37
													3	18.84	13.98	88.6	3610000	(R)TDTEEQILVEAHGDNTPK(Q)	6.13	5.66	0.99	666.322	0.0068	3.4	4.17
													2	14.03	0.01	91.4	101000	(K)ISYIITK(N)	6.2	0.13	1	419.259	0.0021	2.5	8.59
													2	20.3	20.3	98.3	516000	(R)TDTEEQILVEAHGDNTPK(Q)	6.12	5.53	0.98	998.978	0.0033	1.7	4.17
													2	12.25	1.19	84.5	1770000	(K)SIVTIVK(L)	6.2	0.13	1	380.254	0.0033	4.3	8.47
													2	16.46	10.55	89.7	2490000	(R)IPIIDGDGK(A)	6.32	5.66	1	464.262	0.0032	3.4	4.21
													2	16.14	16.14	85.2	278000	(R)QNQYVVVQVTGPQVR(L)	6.78	5.66	0.96	857.966	0.0004	0.3	8.75
													3	16.53	8.14	88	49000	(R)YKINYENALLAR(T)	7.08	5.66	0.98	489.937	0.0019	1.3	8.5
													2	17.3	17.3	89.2	150000	(R)YKINYENALLAR(T)	6.95	0.13	0.99	734.402	0.0019	1.3	8.5
													2	19.69	19.69	89.8	2290000	(K)INYENALLAR(T)	7.03	0.13	1	588.824	0.003	2.5	6
													2	15.08	15.08	82.9	31300	(K)GDNLIQMPGAAMK(I)	8.15	0.13	0.98	673.336	0.0039	2.9	5.84
													3	14.26	14.26	92.4	17200	(K)HFEVGFIQPGSVK(V)	8.23	0.13	1	482.259	0.0047	3.3	6.75
													3	22.43	16.73	95.6	1650000	(K)VPVVSEAFHSMGTTLSDGTTK(L)	7.7	11.19	1	722.026	0.0035	1.6	5.32
													2	16.54	6.9	89.8	446000	(K)YVLPSFEVR(L)	7.82	5.66	1	555.304	0.0022	1.9	6
													3	16.6	16.6	78.6	55100	(K)QLDIFVHDFPR(K)	8.05	0.13	1	462.912	0.0059	4.2	5.21
													2	17.78	6.43	80	1030000	(K)QLDIFVHDFPR(K)	7.97	0.13	0.99	693.863	0.0019	1.3	5.21
													2	17.77	17.77	89.7	1680000	(K)YFTYLILNK(G)	8.23	0.13	0.98	587.83	0.0025	2.1	8.5
													2	21.91	13.47	94.1	1940000	(K)LILNTPLNAQSLPITVR(T)	8.78	0.13	0.98	932.058	0.0023	1.2	9.75
													3	19.02	11.89	94.4	1810000	(K)LILNTPLNAQSLPITVR(T)	8.78	0.13	0.99	621.708	0.0023	1.3	9.75
													2	18.74	18.74	85.2	88300	(R)VDMNPAGGMLVTPTIEIPAK(E)	8.55	5.66	0.99	1027.54	0.0005	0.2	4.37
													2	15.84	8.79	85.1	290000	(R)VELLYNPVFCSASIK(G)	8.7	0.13	0.97	870.457	0.0027	1.5	5.97
													2	14.41	14.41	76.4	126000	(K)ATMTILTFYNAQLQEK(A)	8.8	5.66	0.99	936.482	0.0006	0.3	6.04
													3	14.18	14.18	87	108000	(K)KVEGVAFVLFGVK(I)	8.88	0.13	1	464.947	0.0021	1.5	8.59
													2	21.15	21.15	92	1720000	(R)SDFPESWLWLTK(D)	9.6	11.19	1	754.876	0.0031	2.1	4.37
													3	15.96	10.95	92	69300	(R)SDFPESWLWLTK(D)	9.6	11.19	1	503.587	0.0029	1.9	4.37
													3	15.81	9.76	90.6	4700000	(R)AVPFVIVPLEQGLHDVEIK(A)	9.8	5.53	0.99	701.737	0.0116	5.5	4.65
													2	14.77	11.51	89	316000	(R)AVPFVIVPLEQGLHDVEIK(A)	9.8	5.53	0.99	1052.1	0.0075	3.6	4.65
													2	22.88	22.88	96.2	197000	(K)IIIQGDPVAQIIENSIDGSK(L)	9.87	5.66	0.99	1055.58	0.0051	2.4	4.03
													3	18.51	18.51	95	308000	(K)IIIQGDPVAQIIENSIDGSK(L)	9.85	5.66	0.99	704.054	0.009	4.3	4.03
													2	19.89	19.89	93	156000	(R)IEEQDGNDIYVMDVLEVIK(Q)	10.1	5.66	1	1111.55	0.0016	0.7	3.71
15	1	1.2	33	27	448.45	19	996121	186082	6.09	CL472.Contig1_NkT	Naja kaouthia	Cobra venom factor	2	16.65	7.84	84.1	218000	(R)YEVDNNMAQK(V)	4.65	0.13	0.99	606.273	0.002	1.7	4.37	0.0577798	0.050887	0.00294024
													2	20.6	20.6	97.3	1330000	(R)VPDTEIETK(I)	4.75	5.66	0.99	516.268	0.0022	2.1	4.14
													3	11.5	1.34	81	417000	(K)IKLEGDPGAR(V)	4.8	5.66	0.99	352.534	0.0034	3.2	6.07
													2	16.05	8.91	89.4	935000	(K)DLTEEPNSQGISSK(T)	5.02	0.13	0.96	752.862	0.0044	2.9	4.14
													3	11.76	4.65	73.5	1220000	(R)KLDDRVPDTEIETK(I)	5.28	0.13	0.97	553.626	0.0054	3.2	4.44
													4	10.38	4.01	72.5	712000	(R)KLDDRVPDTEIETK(I)	5.28	0.13	0.94	415.472	0.005	3	4.44
													2	17.78	9.63	94.2	216000	(R)KLDDRVPDTEIETK(I)	5.28	0.13	0.97	829.936	0.0044	2.6	4.44
													2	15.5	8.98	77.3	60400	(K)AVYVLNDKYK(I)	5.48	5.4	1	606.835	0.001	0.8	8.47
													2	20.91	20.91	93.1	424000	(K)LNQDFTVTASGDGK(A)	5.82	11.19	0.98	726.853	0.002	1.4	4.21
													3	11.81	1.45	76	514000	(R)AKGVGGTQLEVIK(A)	5.82	5.66	1	433.927	0.0022	1.7	8.64
													2	12.92	12.92	76.6	2530000	(K)IWDTIEK(S)	6.12	5.66	0.99	452.744	0.0037	4.1	4.37
													3	18.84	13.98	88.6	3610000	(R)TDTEEQILVEAHGDNTPK(Q)	6.13	5.66	0.99	666.322	0.0068	3.4	4.17
													2	14.03	0.01	91.4	101000	(K)ISYIITK(N)	6.2	0.13	1	419.259	0.0021	2.5	8.59
													2	20.3	20.3	98.3	516000	(R)TDTEEQILVEAHGDNTPK(Q)	6.12	5.53	0.98	998.978	0.0033	1.7	4.17
													2	12.25	1.19	84.5	1770000	(K)SIVTIVK(L)	6.2	0.13	1	380.254	0.0033	4.3	8.47
													2	16.46	10.55	89.7	2490000	(R)IPIIDGDGK(A)	6.32	5.66	1	464.262	0.0032	3.4	4.21
													2	15.7	6.52	87.6	2220000	(K)GVGGTQLEVIK(A)	6.4	5.66	1	550.82	0.0009	0.8	6
													2	16.14	16.14	85.2	278000	(R)QNQYVVVQVTGPQVR(L)	6.78	5.66	0.96	857.966	0.0004	0.3	8.75
													2	19.69	19.69	89.8	2290000	(R)INYENALLAR(T)	7.03	0.13	1	588.824	0.003	2.5	6
													2	21.56	21.56	94	1850000	(K)ASVQEALWSDGVR(K)	7.22	0.13	0.99	709.359	0.0045	3.2	4.37
													2	15.08	15.08	82.9	31300	(K)GDNLIQMPGAAMK(I)	8.15	0.13	0.98	673.336	0.0039	2.9	5.84
													3	14.26	14.26	92.4	17200	(K)HFEVGFIQPGSVK(V)	8.23	0.13	1	482.259	0.0047	3.3	6.75
													2	16.54	6.9	89.8	446000	(K)YVLPSFEVR(L)	7.82	5.66	1	555.304	0.0022	1.9	6
													3	16.6	16.6	78.6	55100	(K)QLDIFVHDFPR(K)	8.05	0.13	1	462.912	0.0059	4.2	5.21
													2	17.78	6.43	80	1030000	(K)QLDIFVHDFPR(K)	7.97	0.13	0.99	693.863	0.0019	1.3	5.21
													2	17.77	17.77	89.7	1680000	(K)YFTYLILNK(G)	8.23	0.13	0.98	587.83	0.0025	2.1	8.5
													2	14.41	14.41	76.4	126000	(K)ATMTILTFYNAQLQEK(A)	8.8	5.66	0.99	936.482	0.0006	0.3	6.04
													3	14.18	14.18	87	108000	(K)KVEGVAFVLFGVK(I)	8.88	0.13	1	464.947	0.0021	1.5	8.59
													3	15.81	9.76	90.6	4700000	(R)AVPFVIVPLEQGLHDVEIK(A)	9.8	5.53	0.99	701.737	0.0116	5.5	4.65
													2	14.77	11.51	89	316000	(R)AVPFVIVPLEQGLHDVEIK(A)	9.8	5.53	0.99	1052.1	0.0075	3.6	4.65
													2	22.88	22.88	96.2	197000	(K)IIIQGDPVAQIIENSIDGSK(L)	9.87	5.66	0.99	1055.58	0.0051	2.4	4.03
													3	18.51	18.51	95	308000	(K)IIIQGDPVAQIIENSIDGSK(L)	9.85	5.66	0.99	704.054	0.009	4.3	4.03
													2	19.89	19.89	93	156000	(R)IEEQDGNDIYVMDVLEVIK(Q)	10.1	5.66	1	1111.55	0.0016	0.7	3.71
15	1	1.3	28	21	365.33	16.2	810464	185878	5.98	unigene370_NsM2	Naja sumatrana	Cobra venom factor	2	16.65	7.84	84.1	218000	(R)YEVDNNMAQK(V)	4.65	0.13	0.99	606.273	0.002	1.7	4.37	0.0470108	0.050887	0.00239224
													2	20.6	20.6	97.3	1330000	(K)VPDTEIETK(I)	4.75	5.66	0.99	516.268	0.0022	2.1	4.14
													3	11.5	1.34	81	417000	(K)IKLEGDPGAR(V)	4.8	5.66	0.99	352.534	0.0034	3.2	6.07
													2	15.5	8.98	77.3	60400	(K)AVYVLNDKYK(I)	5.48	5.4	1	606.835	0.001	0.8	8.47
													2	20.91	20.91	93.1	424000	(K)LNQDFTVTASGDGK(A)	5.82	11.19	0.98	726.853	0.002	1.4	4.21
													2	12.92	12.92	76.6	2530000	(K)IWDTIEK(S)	6.12	5.66	0.99	452.744	0.0037	4.1	4.37
													3	18.84	13.98	88.6	3610000	(R)TDTEEQILVEAHGDNTPK(Q)	6.13	5.66	0.99	666.322	0.0068	3.4	4.17
													2	14.03	0.01	91.4	101000	(K)ISYIITK(N)	6.2	0.13	1	419.259	0.0021	2.5	8.59
													2	20.3	20.3	98.3	516000	(R)TDTEEQILVEAHGDNTPK(Q)	6.12	5.53	0.98	998.978	0.0033	1.7	4.17
													2	16.46	10.55	89.7	2490000	(R)IPIIDGDGK(A)	6.32	5.66	1	464.262	0.0032	3.4	4.21
													2	16.14	16.14	85.2	278000	(R)QNQYVVVQVTGPQVR(L)	6.78	5.66	0.96	857.966	0.0004	0.3	8.75
													2	19.69	19.69	89.8	2290000	(R)INYENALLAR(T)	7.03	0.13	1	588.824	0.003	2.5	6
													3	14.26	14.26	92.4	17200	(K)HFEVGFIQPGSVK(V)	8.23	0.13	1	482.259	0.0047	3.3	6.75
													2	16.54	6.9	89.8	446000	(K)YVLPSFEVR(L)	7.82	5.66	1	555.304	0.0022	1.9	6
													3	16.6	16.6	78.6	55100	(K)QLDIFVHDFPR(K)	8.05	0.13	1	462.912	0.0059	4.2	5.21
													2	17.78	6.43	80	1030000	(K)QLDIFVHDFPR(K)	7.97	0.13	0.99	693.863	0.0019	1.3	5.21
													2	16.94	16.94	89.7	299000	(K)YFTYLILTK(G)	8.52	0.13	0.99	581.334	0.0049	4.2	8.5
													2	14.41	14.41	76.4	126000	(K)ATMTILTFYNAQLQEK(A)	8.8	5.66	0.99	936.482	0.0006	0.3	6.04
													2	21.15	21.15	92	1720000	(R)SDFPESWLWLTK(D)	9.6	11.19	1	754.876	0.0031	2.1	4.37
													3	15.96	10.95	92	69300	(R)SDFPESWLWLTK(D)	9.6	11.19	1	503.587	0.0029	1.9	4.37
													2	22.88	22.88	96.2	197000	(K)IIIQGDPVAQIIENSIDGSK(L)	9.87	5.66	0.99	1055.58	0.0051	2.4	4.03
													3	18.51	18.51	95	308000	(K)IIIQGDPVAQIIENSIDGSK(L)	9.85	5.66	0.99	704.054	0.009	4.3	4.03
													3	15.64	10.35	90.1	107000	(K)VVLLSYPSSFLFIQTDK(G)	9.98	0.13	0.99	653.029	0.0032	1.6	5.8
													2	14.25	14.25	82.3	94000	(K)VVLLSYPSSFLFIQTDK(G)	9.98	0.13	1	979.038	0.0012	0.6	5.8
													2	19.89	19.89	93	156000	(R)IEEQDGNDIYVMDVLEVIK(Q)	10.1	5.66	1	1111.55	0.0016	0.7	3.71
													3	21.14	12.93	95.5	3140000	(R)AVPFVIVPLEQGLHDVEVTASVR(G)	10.52	7.07	0.99	825.793	0.003	1.2	4.65
													2	20.29	14.45	97.9	198000	(R)AVPFVIVPLEQGLHDVEVTASVR(G)	10.52	7.07	0.99	1238.18	-0.0035	-1.4	4.65
													4	14.34	6.51	77.5	466000	(R)AVPFVIVPLEQGLHDVEVTASVR(G)	10.53	4.84	1	619.597	0.0068	2.7	4.65
15	1	1.4	13	11	176.14	19.7	1.11716e+06	69677.2	7.38	Q91132	Naja kaouthia	Cobra venom factor	3	11.5	1.34	81	417000	(K)IKLEGDPGAR(V)	4.8	5.66	0.99	352.534	0.0034	3.2	6.07	0.0648007	0.050887	0.00329751
													2	15.5	8.98	77.3	60400	(K)AVYVLNDKYK(I)	5.48	5.4	1	606.835	0.001	0.8	8.47
													2	12.92	12.92	76.6	2530000	(K)IWDTIEK(S)	6.12	5.66	0.99	452.744	0.0037	4.1	4.37
													2	16.46	10.55	89.7	2490000	(R)IPIIDGDGK(A)	6.32	5.66	1	464.262	0.0032	3.4	4.21
													2	16.14	16.14	85.2	278000	(R)QNQYVVVQVTGPQVR(L)	6.78	5.66	0.96	857.966	0.0004	0.3	8.75
													2	15.08	15.08	82.9	31300	(K)GDNLIQMPGAAMK(I)	8.15	0.13	0.98	673.336	0.0039	2.9	5.84
													2	16.54	6.9	89.8	446000	(K)YVLPSFEVR(L)	7.82	5.66	1	555.304	0.0022	1.9	6
													3	16.6	16.6	78.6	55100	(K)QLDIFVHDFPR(K)	8.05	0.13	1	462.912	0.0059	4.2	5.21
													2	17.78	6.43	80	1030000	(K)QLDIFVHDFPR(K)	7.97	0.13	0.99	693.863	0.0019	1.3	5.21
													2	17.77	17.77	89.7	1680000	(K)YFTYLILNK(G)	8.23	0.13	0.98	587.83	0.0025	2.1	8.5
													2	18.74	18.74	85.2	88300	(R)VDMNPAGGMLVTPTIEIPAK(E)	8.55	5.66	0.99	1027.54	0.0005	0.2	4.37
													2	17.71	12.8	91.5	5040000	(-)ALYTLITPAVLR(T)	8.9	5.66	0.97	665.911	0.0052	3.9	8.79
													3	15.32	15.32	78	377000	(-)ALYTLITPAVLR(T)	8.88	11.19	0.97	444.276	0.0029	2.2	8.79
15	1	1.5	8	7	100.86	5	666425	186464	5.91	Q01833	Naja naja	Complement C3	3	11.5	1.34	81	417000	(K)IKLEGDPGAR(V)	4.8	5.66	0.99	352.534	0.0034	3.2	6.07	0.0386558	0.050887	0.00196708
													2	15.5	8.98	77.3	60400	(K)AVYVLNDKYK(I)	5.48	5.4	1	606.835	0.001	0.8	8.47
													2	12.92	12.92	76.6	2530000	(K)IWDTIEK(S)	6.12	5.66	0.99	452.744	0.0037	4.1	4.37
													3	14.26	14.26	92.4	17200	(K)HFEVGFIQPGSVK(V)	8.23	0.13	1	482.259	0.0047	3.3	6.75
													3	13.81	13.81	77.8	89000	(K)SLDIFVHDFPR(K)	8.13	5.66	0.98	449.236	0.0029	2.2	5.19
													2	17.77	17.77	89.7	1680000	(K)YFTYLILNK(G)	8.23	0.13	0.98	587.83	0.0025	2.1	8.5
													3	15.1	5.61	81	462000	(R)AVPFVIVPLEQGLHDVEVIASVR(G)	11.77	12.47	0.99	829.805	0.0032	1.3	4.65
													4	11.39	1.87	75.8	75800	(R)AVPFVIVPLEQGLHDVEVIASVR(G)	11.78	6.11	0.98	622.605	0.0024	1	4.65
15	2	2.1	24	14	273.86	39.3	2.79346e+06	55994.5	7.91	CL626.Contig4_NsM2	Naja sumatrana	Zinc metalloproteinase-disintegrin-like atragin	3	20.85	20.85	91.6	863000	(K)LQHEAQCDSEECCEK(C)	2.48	15.16	0.97	641.581	-0.0041	-2.1	4.25	0.162034	0.050887	0.00824543
													2	11.43	11.43	73.2	11900	(K)CGDGMVCSNR(Q)	4.37	5.4	1	578.221	0.0006	0.5	5.84
													2	13.42	7.73	81.2	26500	(R)DPSYGmVEPGTK(C)	4.92	0.13	0.99	648.793	15.9964	1.1	4.37
													3	15.21	15.21	86.4	4650000	(R)RTKPAYQFSSCSVR(E)	4.92	0.13	0.98	562.954	0.0097	5.7	11
													2	11.5	5.2	75.8	428000	(R)RTKPAYQFSSCSVR(E)	4.92	0.13	0.99	843.925	0.0049	2.9	11
													2	16.51	16.51	87.9	373000	(R)NSmICNCSISPR(D)	4.93	5.66	0.99	727.815	15.9984	2.4	9.75
													2	20.43	20.43	92.7	4530000	(R)NGLPCQNNQGYCYNGK(C)	5.15	11.06	0.98	943.902	0.0051	2.7	8.5
													2	20.06	14.26	98.4	5730000	(R)TKPAYQFSSCSVR(E)	5.2	11.06	1	765.875	0.005	3.3	9.99
													3	15.24	7.4	81.9	2080000	(R)NGLPCQNNQGYCYNGK(C)	5.15	11.06	0.99	629.603	0.0042	2.2	8.5
													2	20.15	14.76	98.7	2450000	(K)TSVAVVQDYSSR(T)	5.62	10.94	1	656.333	0.005	3.8	5.5
													2	19.11	13.11	91.8	8820000	(R)DPSYGMVEPGTK(C)	5.67	10.94	0.9	640.798	0.0054	4.2	4.37
													2	19.69	19.69	83	8460000	(R)NSMICNCSISPR(D)	5.67	10.94	0.95	719.818	0.0046	3.2	9.75
													3	12.61	12.61	77.3	833000	(R)NSMICNCSISPR(D)	5.67	10.94	0.97	480.214	0.003	2.1	9.75
													3	14.51	8.56	78.1	203000	(K)CPIMTNQCIALR(G)	6.93	5.53	1	492.91	0.0041	2.7	9.75
													4	12.15	7.69	89.9	2130000	(R)MVAITMAHEMGHNLGMNHDR(G)	6.77	0.13	0.96	567.01	0.0022	1	6.21
													3	24.87	24.87	100	12900000	(R)AAKDDCDLPELCTGQSAECPTDVFQR(N)	7.27	5.66	0.91	995.104	0.012	4	3.96
													4	14.83	14.83	86.5	2720000	(R)AAKDDCDLPELCTGQSAECPTDVFQR(N)	7.27	5.66	0.98	746.579	0.0067	2.3	3.96
													2	25.55	25.55	98.4	730000	(R)AAKDDCDLPELCTGQSAECPTDVFQR(N)	7.25	5.66	0.97	1492.15	0.0059	2	3.96
													2	27.8	27.8	98.1	3590000	(K)DDCDLPELCTGQSAECPTDVFQR(N)	7.62	5.66	0.99	1357.06	0.0041	1.5	3.66
													2	20.42	14.03	92.7	3410000	(R)VTLDLFGEWR(E)	9.27	5.66	0.99	618.326	0.0034	2.8	4.37
													3	12.73	12.73	75.1	19600	(R)VTLDLFGEWR(E)	9.27	5.66	0.96	412.551	-0.0047	-3.8	4.37
													3	23.17	23.17	100	1520000	(R)NDNAQLLTGIDFNGTPVGLAYIGSICNPK(T)	9.72	0.13	1	1021.51	0.0029	0.9	4.21
													2	26.5	26.5	100	61100	(R)NDNAQLLTGIDFNGTPVGLAYIGSICNPK(T)	9.8	0.13	0.96	1531.77	0.0032	1	4.21
													4	13.61	7.45	91.1	504000	(R)NDNAQLLTGIDFNGTPVGLAYIGSICNPK(T)	9.72	0.13	0.97	766.388	0.005	1.6	4.21
15	2	2.2	19	14	250.3	46.8	1.53599e+06	49823.8	6.52	CL626.Contig2_NsM2	Naja sumatrana	Zinc metalloproteinase-disintegrin-like atragin	3	12.44	12.44	71.6	236000	(R)MEDGTKIPCAAK(D)	4.73	0.13	0.98	440.882	0.0031	2.4	5.82	0.089095	0.050887	0.00453378
													3	15.21	15.21	86.4	4650000	(R)RTKPAYQFSSCSVR(E)	4.92	0.13	0.98	562.954	0.0097	5.7	11
													2	11.5	5.2	75.8	428000	(R)RTKPAYQFSSCSVR(E)	4.92	0.13	0.99	843.925	0.0049	2.9	11
													2	20.06	14.26	98.4	5730000	(R)TKPAYQFSSCSVR(E)	5.2	11.06	1	765.875	0.005	3.3	9.99
													2	20.15	14.76	98.7	2450000	(K)TSVAVVQDYSSR(T)	5.62	10.94	1	656.333	0.005	3.8	5.5
													2	11.29	11.29	73.1	70800	(K)TSLLTNTPEQDR(Y)	5.53	5.4	0.98	687.834	-0.026	-18.9	4.37
													3	17.97	17.97	80.5	460000	(K)ICGVTDTTWESDEPIKK(T)	6.45	5.66	0.99	660.32	0.0037	1.9	4.32
													3	20.05	20.05	85.9	387000	(R)VAKDDCDLPELCTGQSAECPTDSLQR(N)	6.58	0.13	0.99	989.106	0.0074	2.5	3.96
													4	12.15	7.69	89.9	2130000	(R)MVAITMAHEMGHNLGMNHDR(G)	6.77	0.13	0.96	567.01	0.0022	1	6.21
													2	14.55	14.55	80.4	138000	(R)KVYEMINTMNMIYR(R)	7.8	5.66	0.91	903.444	0.0054	3	8.5
													3	19.47	14.53	92.3	683000	(K)CPTLTNQCIALLGPHFTVSPK(G)	8.15	0.13	0.99	785.406	0.0036	1.5	8.76
													2	20.34	13.55	93.9	465000	(K)VYEMINTMNMIYR(R)	8.35	5.66	0.96	839.395	0.004	2.4	5.97
													3	14.18	14.18	73	105000	(K)VYEMINTMNMIYR(R)	8.35	5.66	0.92	559.932	0.0029	1.7	5.97
													2	17.47	17.47	86.5	8390000	(R)ATLDLFGEWR(E)	8.92	5.66	0.92	604.312	0.0053	4.4	4.37
													3	23.17	23.17	100	1520000	(R)NDNAQLLTGIDFNGTPVGLAYIGSICNPK(T)	9.72	0.13	1	1021.51	0.0029	0.9	4.21
													2	26.5	26.5	100	61100	(R)NDNAQLLTGIDFNGTPVGLAYIGSICNPK(T)	9.8	0.13	0.96	1531.77	0.0032	1	4.21
													4	13.61	7.45	91.1	504000	(R)NDNAQLLTGIDFNGTPVGLAYIGSICNPK(T)	9.72	0.13	0.97	766.388	0.005	1.6	4.21
													3	20.1	20.1	89.1	290000	(K)YIEFYMVVDNIMYR(H)	10.4	5.66	0.98	619.298	0.0034	1.8	4.37
													2	22.65	16.97	94.8	486000	(K)YIEFYMVVDNIMYR(H)	10.42	10.88	0.99	928.443	0.0024	1.3	4.37
15	2	2.3	15	9	179.79	18.9	3.12223e+06	71133	5.75	CL626.Contig1_NsM2	Naja sumatrana	Zinc metalloproteinase-disintegrin-like atragin	3	20.85	20.85	91.6	863000	(K)LQHEAQCDSEECCEK(C)	2.48	15.16	0.97	641.581	-0.0041	-2.1	4.25	0.181104	0.050887	0.00921584
													2	11.43	11.43	73.2	11900	(K)CGDGMVCSNR(Q)	4.37	5.4	1	578.221	0.0006	0.5	5.84
													2	13.42	7.73	81.2	26500	(R)DPSYGmVEPGTK(C)	4.92	0.13	0.99	648.793	15.9964	1.1	4.37
													2	16.51	16.51	87.9	373000	(R)NSmICNCSISPR(D)	4.93	5.66	0.99	727.815	15.9984	2.4	9.75
													2	20.43	20.43	92.7	4530000	(R)NGLPCQNNQGYCYNGK(C)	5.15	11.06	0.98	943.902	0.0051	2.7	8.5
													3	15.24	7.4	81.9	2080000	(R)NGLPCQNNQGYCYNGK(C)	5.15	11.06	0.99	629.603	0.0042	2.2	8.5
													2	19.11	13.11	91.8	8820000	(R)DPSYGMVEPGTK(C)	5.67	10.94	0.9	640.798	0.0054	4.2	4.37
													2	19.69	19.69	83	8460000	(R)NSMICNCSISPR(D)	5.67	10.94	0.95	719.818	0.0046	3.2	9.75
													3	12.61	12.61	77.3	833000	(R)NSMICNCSISPR(D)	5.67	10.94	0.97	480.214	0.003	2.1	9.75
													3	14.51	8.56	78.1	203000	(K)CPIMTNQCIALR(G)	6.93	5.53	1	492.91	0.0041	2.7	9.75
													2	20.42	20.42	100	693000	(R)TAPAFQFSSCSIR(E)	7.13	0.13	0.99	736.355	0.0027	1.8	9.41
													3	24.87	24.87	100	12900000	(R)AAKDDCDLPELCTGQSAECPTDVFQR(N)	7.27	5.66	0.91	995.104	0.012	4	3.96
													4	14.83	14.83	86.5	2720000	(R)AAKDDCDLPELCTGQSAECPTDVFQR(N)	7.27	5.66	0.98	746.579	0.0067	2.3	3.96
													2	25.55	25.55	98.4	730000	(R)AAKDDCDLPELCTGQSAECPTDVFQR(N)	7.25	5.66	0.97	1492.15	0.0059	2	3.96
													2	27.8	27.8	98.1	3590000	(K)DDCDLPELCTGQSAECPTDVFQR(N)	7.62	5.66	0.99	1357.06	0.0041	1.5	3.66
15	2	2.4	3	2	44.21	17.7	823000	18844.8	5.61	CL115.Contig6_NkT	Naja kaouthia	Snake venom metalloproteinase-disintegrin-like mocarhagin	3	20.85	20.85	91.6	863000	(K)LQHEAQCDSEECCEK(C)	2.48	15.16	0.97	641.581	-0.0041	-2.1	4.25	0.0477379	0.050887	0.00242924
													2	23.36	23.36	96.3	1350000	(K)MSPGLCFMLNWNGR(S)	9.23	11.19	0.96	841.885	0.0017	1	9.5
													3	20.25	20.25	91.8	256000	(K)MSPGLCFMLNWNGR(S)	9.23	11.19	0.95	561.592	0.0011	0.7	9.5
15	3	3.1	24	18	310.45	36.5	1.02821e+06	59200.3	8.54	CL4047.Contig1_NsM2	Naja sumatrana	L-amino-acid oxidase	3	12.11	12.11	71.8	2630000	(R)IHFAGEYTGR(F)	5.25	5.66	1	384.194	0.0038	3.3	6.75	0.059641	0.050887	0.00303495
													2	15.49	5.65	73	1420000	(R)IHFAGEYTGR(F)	5.27	5.66	1	575.787	0.0019	1.7	6.75
													2	17.17	17.17	86.9	1180000	(K)IFLTCSK(K)	5.72	5.53	1	434.734	0.0018	2.1	8.75
													2	17.53	17.53	86.1	4290000	(K)SASQLYQESLTK(V)	5.88	5.66	0.99	677.848	0.0032	2.4	5.72
													2	17.05	8.88	92.7	2870000	(K)VTLLEASER(V)	6.08	5.66	1	509.284	0.0022	2.2	4.53
													2	17.8	12.68	93.8	543000	(R)EIQALCYPSIKK(W)	6.4	5.66	1	725.392	0.0005	0.4	8.59
													2	12.65	12.65	77.4	322000	(K)SDALFSYEK(R)	6.53	5.66	1	530.255	0.003	2.8	4.37
													3	11.28	11.28	78.5	397000	(R)RIYFEPPLPPKK(A)	6.65	44.25	0.87	495.627	0.0032	2.1	9.7
													3	16.48	10.76	89.1	444000	(R)IYFEPPLPPKK(A)	7.18	27.78	0.94	443.593	0.0026	1.9	8.5
													3	14.74	14.74	85.2	504000	(R)RIYFEPPLPPK(K)	7.3	16.72	1	452.928	0.0035	2.6	8.59
													2	10.3	2.98	79.1	455000	(R)RIYFEPPLPPK(K)	7.3	16.72	0.99	678.889	0.0037	2.7	8.59
													2	13.85	7.08	92.4	906000	(R)IYFEPPLPPK(K)	7.8	33.31	0.97	600.838	0.0016	1.3	6
													2	22.97	15.7	95.2	706000	(K)TFVTADYVIVCSTSR(A)	7.7	16.72	1	859.926	0.0027	1.6	5.5
													3	13.68	13.68	87.9	235000	(K)TFVTADYVIVCSTSR(A)	7.72	16.59	1	573.62	0.0024	1.4	5.5
													3	20.31	20.31	87.6	1500000	(K)HVVVVGAGMAGLSAAYVLAGAGHK(V)	8.23	0.13	1	745.741	0.0027	1.2	8.6
													3	14.97	14.97	75.1	1450000	(R)FHGWIDSTIMTGLR(A)	8.4	5.66	0.96	545.278	0.003	1.9	6.74
													2	14.55	6.41	75.2	609000	(R)FHGWIDSTIMTGLR(A)	8.42	0.13	0.99	817.413	0.0032	2	6.74
													4	16.49	16.49	86	768000	(K)TCADIVINDLSLIHDLPKR(E)	8.57	16.6	0.9	549.05	0.0086	3.9	5.27
													3	17.51	17.51	77.6	203000	(K)TCADIVINDLSLIHDLPKR(E)	8.55	5.66	1	731.73	0.0052	2.4	5.27
													4	14.01	3.65	78.2	173000	(R)RSPLEECFQQNDYEEFLEIAR(N)	8.65	11.19	0.99	669.064	0.008	3	4.14
													2	27.42	27.42	100	47200	(R)SPLEECFQQNDYEEFLEIAR(N)	9.07	0.13	0.98	1259.07	0.0081	3.2	3.83
													3	13.06	13.06	70.6	2800000	(K)TCADIVINDLSLIHDLPK(R)	9.23	5.66	1	679.695	0.0031	1.5	4.41
													2	19.88	19.88	91.2	174000	(K)TCADIVINDLSLIHDLPK(R)	9.23	5.66	0.99	1019.04	0.0006	0.3	4.41
													3	19.34	19.34	82.5	50800	(R)KFGLQLNEFFQENENAWYYINNIR(K)	10.22	0.13	0.97	1017.5	0.005	1.6	4.79
15	3	3.2	9	8	124.22	12.5	939778	59410.8	9.18	Q4JHE3	Oxyuranus scutellatus scutellatus	L-amino-acid oxidase	2	17.17	17.17	86.9	1180000	(K)IFLTCSK(K)	5.72	5.53	1	434.734	0.0018	2.1	8.75	0.0545116	0.050887	0.00277393
													2	17.05	8.88	92.7	2870000	(K)VTLLEASER(V)	6.08	5.66	1	509.284	0.0022	2.2	4.53
													3	11.28	11.28	78.5	397000	(R)RIYFEPPLPPKK(A)	6.65	44.25	0.87	495.627	0.0032	2.1	9.7
													2	13.34	13.34	73.2	202000	(K)KEIQALCYPSMIK(K)	6.97	5.66	0.98	790.913	0.001	0.6	8.5
													3	16.48	10.76	89.1	444000	(R)IYFEPPLPPKK(A)	7.18	27.78	0.94	443.593	0.0026	1.9	8.5
													3	14.74	14.74	85.2	504000	(R)RIYFEPPLPPK(K)	7.3	16.72	1	452.928	0.0035	2.6	8.59
													2	10.3	2.98	79.1	455000	(R)RIYFEPPLPPK(K)	7.3	16.72	0.99	678.889	0.0037	2.7	8.59
													2	13.85	7.08	92.4	906000	(R)IYFEPPLPPK(K)	7.8	33.31	0.97	600.838	0.0016	1.3	6
													3	20.31	20.31	87.6	1500000	(K)HVVVVGAGMAGLSAAYVLAGAGHK(V)	8.23	0.13	1	745.741	0.0027	1.2	8.6
15	3	3.3	6	5	76.41	5.6	497000	59399.3	6.31	Q4JHE2	Notechis scutatus	L-amino-acid oxidase	3	11.28	11.28	78.5	397000	(R)RIYFEPPLPPKK(A)	6.65	44.25	0.87	495.627	0.0032	2.1	9.7	0.0288284	0.050887	0.0014
													3	16.48	10.76	89.1	444000	(R)IYFEPPLPPKK(A)	7.18	27.78	0.94	443.593	0.0026	1.9	8.5
													3	14.74	14.74	85.2	504000	(R)RIYFEPPLPPK(K)	7.3	16.72	1	452.928	0.0035	2.6	8.59
													2	10.3	2.98	79.1	455000	(R)RIYFEPPLPPK(K)	7.3	16.72	0.99	678.889	0.0037	2.7	8.59
													2	13.85	7.08	92.4	906000	(R)IYFEPPLPPK(K)	7.8	33.31	0.97	600.838	0.0016	1.3	6
													2	20.06	20.06	92.6	276000	(K)TLSYVTADYVIVCSTSR(A)	7.95	11.19	1	967.981	0.0015	0.8	5.5
15	5	5.1	13	11	170.37	27.8	619754	53151.5	9.76	unigene27829_NsM	Naja sumatrana	Hyaluronidase	3	14.26	14.26	80.7	524000	(K)ICSHFLCK(K)	5.1	0	0.96	355.506	0.0028	2.6	8.76	0.0359487	0.050887	0.00182932
													2	17.71	17.71	90.1	171000	(K)ICSHFLCK(K)	5.1	0	0.98	532.755	0.0021	2	8.76
													3	11.25	11.25	83.9	1190000	(K)LKLENLR(Y)	5.38	0.13	1	295.857	0.0039	4.4	8.75
													3	13.16	13.16	93	359000	(K)TFHIVPNAK(E)	5.48	5.4	0.99	342.863	0.002	1.9	8.44
													2	10.67	10.67	83.7	621000	(K)LEILR(N)	6	5.66	1	322.211	0.0008	1.2	6
													2	15.73	4.92	89.5	855000	(R)YKVDLDLK(T)	6.38	0.13	1	497.284	-0.0004	-0.4	5.96
													3	11.67	7.28	70.5	2080000	(K)SDINHMIPLK(T)	6.58	0.13	0.98	389.88	0.0061	5.2	6.46
													2	14.85	10.52	93.3	27500	(K)SDINHMIPLK(T)	7.5	0.13	0.94	584.314	0.0027	2.3	6.46
													2	18.95	18.95	75.4	525000	(K)NFMCQCYQGWK(G)	6.95	0.13	0.99	761.308	0.0023	1.5	8.59
													3	14.97	14.97	88.1	690000	(K)HSDSNAFLHLFPESFR(I)	8.5	5.66	0.99	635.31	0.0069	3.6	5.99
													3	22.59	22.59	94.3	162000	(K)TFHGLGVIDWENWRPQWDR(N)	8.93	5.66	0.98	804.726	0.0014	0.6	5.35
													2	15.58	15.58	76.6	764000	(R)NDQLLWLWR(D)	9.4	5.66	1	622.334	0.0023	1.9	5.84
													2	14.91	14.91	79	88300	(R)APMYPNEPFLVFWNAPTTQCQLR(Y)	10.07	0.13	0.95	1390.67	-0.0002	-0.1	6.04
15	6	6.1	8	7	142.66	24.1	459600	65402.1	6.13	CL4231.Contig1_NsM	Naja sumatrana	Acetylcholinesterase	2	17.93	10.7	82.4	412000	(K)QEPGQNSEILQGIK(H)	6.52	5.66	0.99	770.903	0.0026	1.7	4.53	0.026659	0.050887	0.0013566
													2	23.21	12.96	92.9	610000	(K)NSCPPVVETFGDTTK(L)	6.55	5.66	0.99	826.386	0.0021	1.3	4.37
													2	12.39	4.35	85.3	634000	(K)IYTFLK(N)	7.1	5.66	1	392.734	0.0008	1	8.59
													3	17.37	17.37	100	168000	(K)HVRPGGGYVPNFQLFQK(G)	7.5	5.53	0.99	648.681	0.0034	1.7	9.99
													2	12.91	3.68	90.5	474000	(K)LFWSPLK(I)	8.23	0.13	1	445.761	0.0015	1.7	8.75
15	10	10.1	5	4	69.92	9	193980	63708.8	9.31	A0A0F7YZM6	Micrurus fulvius	Ecto-5'-nucleotidase 1a	2	12.22	9.1	85.8	404000	(K)ASGNPILLNK(S)	5.85	5.66	0.99	513.801	0.0011	1.1	8.8	0.0112518	0.050887	0.000572569
													2	14.97	14.97	80.8	15900	(K)VGIIGYTTK(E)	6.38	0.13	1	476.281	0.0028	2.9	8.56
													2	19.75	13.8	97.2	314000	(K)ETPVLSNPGPYLEFR(D)	8.13	5.66	0.99	859.926	-0.0303	-17.6	4.53
													2	22.98	16.98	97.4	130000	(K)VLLPSFLAAGGDGYYMLK(G)	9.82	5.66	1	958.006	0.0015	0.8	5.8
													3	17.62	7.44	96.2	106000	(K)VLLPSFLAAGGDGYYMLK(G)	9.8	0.13	0.98	639.008	0.0067	3.5	5.8
15	12	12.1	3	3	54.2	23.6	444000	21149.6	6.61	CL118.Contig3_NsM2	Naja sumatrana	Ohanin	2	21.35	13.42	95	150000	(K)TVENVGVSQVAPDNPER(F)	5.82	5.66	0.97	905.95	-0.0001	0	4.14	0.0257541	0.050887	0.00131055
													3	20.1	20.1	97	909000	(K)ADVTFDSNTAFESLVVSPDKK(T)	8.08	11.19	1	757.379	0.0035	1.5	4.23
													2	12.75	5.02	71.7	273000	(K)GLWWLGR(L)	8.85	22.25	0.86	444.248	-0.0009	-1	9.75
15	13	13.1	3	3	42.84	3.2	265167	98472.6	8.86	unigene5869_NsM	Naja sumatrana	Venom phosphodiesterase	2	12.38	1.41	77.7	15500	(R)LNLIDQAK(M)	6.2	0.13	0.99	457.77	0.002	2.1	5.84	0.0153809	0.050887	0.00078269
													2	18.34	18.34	95.9	618000	(K)FGPVSGQVIK(S)	6.42	16.72	0.93	516.298	-0.0003	-0.3	8.75
													2	12.12	4.17	70.9	162000	(R)TLGMLMEGLK(Q)	8.15	0.13	0.99	546.794	0.0014	1.2	5.66
							1.724e+07																			1		0.050887
